# Supplementary material for: Characterization of fusion genes and the significantly expressed fusion isoforms in breast cancer by hybrid sequencing
Source: Nucleic Acids Res. 2015 Oct 10;43(18):e116. doi: 10.1093/nar/gkv562 (PMC4605286; doi:10.1093/nar/gkv562)
Supplement: SUPPLEMENTARY DATA [file supp_gkv562_nar-00852-met-k-2015-File012.xlsx]

## Sheet: Supplementary Table S1
Gold-standard literature-supported fusion genes
Gene_1	Gene_2
ABCA5	PPP4R1L
AHCYL1	chr20:46026089
AHCYL1	RAD51C
ANKS1A	UHRF1BP1
ARFGEF2	SULF2
ARHGAP19	DRG1
ATP1A1	ZFP64
ATP9A	chr20:46570593-46574349
ATXN7	chr1:106735582
ATXN7	RAD51C
ATXN7L3	FAM171A2
B3GNTL1	SLC9A8
BCAS1	chr20:46735931
BCAS3	chr3:63704222-63726330
BCAS3	AMPD1
BCAS3	ATXN7
BCAS3	BCAS4
BCAS4	ZMYND8
BEND7	chr10:13652117
C16orf45	ABCC1
SZRD1	FBXO42
CHEK2	chr22:29204143-29206922
DDHD1	chr14:53653594
DEPDC1B	ELOVL7
DMRT2	chr9:1211667
ESR1	CCDC170
FBRSL1	chr12:133052077
FOXA1	TTC6
GATAD2B	NUP210L
GCN1L1	MSI1
GRHL2	chr8:102487410
IFT52	PHTF1
KCND3	PPM1E
MYO6	SENP6
MYO9B	FCHO1
NAV1	chr1:202010140-202036710
NCOA3	chr1:107078407-107292913
NCOA3	SULF2
NCOA3	ZNF217
PAPOLA	AK7
PKP2	chr12:33132729
PLCG1	TOP1
PNPLA7	DPH7
PREX1	chr20:46081887
PRPF18	BEND7
PTPRG	CCDC129
PTPRN2	ESYT2
PVT1	MYC
RPS6KB1	DIAPH3
RPS6KB1	VMP1
RSBN1	AP4B1
RSBN1	VAV3
SGPP2	ULK4
SLC25A19	chr20:50576983-50578103
SMARCA4	CARM1
SMARCC1	chr4:101452385-101491482
SPTLC1	CD101
SULF2	PRICKLE2
TAF4	BRIP1
TBL1XR1	RGS17
TBL1XR1	chr6:153477742-153493914
TEX14	PTPRG
TOP1	chr20:39652409
TPD52L2	chr17:60952559
TRAPPC4	DSCAML1
TRIM37	VMP1
TSPAN3	TEAD4
TXLNG	SYAP1
UBE2V1	TBX2
VAV3	AP4B1
ZMYND8	USP32

## Sheet: Supplementary Table S2
IDP-fusion fusion site detection outputs
Fusion gene	Fusion genes (reports with PCR or sequencing)	Fusion sites(reports with site-specific PCR or sequencing)	IDP-fusion	TopHat-fusion	deFuse	FusionMap	Novel fusion gene	Novel fusion site	Chr_1	Coord_1	Dir_1	RefSeq exon end	Chr_2	Coord_2	Dir_2	RefSeq exon start	Direction evidence	Canonical splice	Gene_1	Gene_2	LR	SR: NR-unique fusion	SR:Unique fusion	SR:Multi-hit fusion	SR:Reference-unique	SR:Reference multi-hit	Max_min_LR_side_length	Max_min_LR_side_unique_base_count	Max_min_flanking_unique_base_counts
ABCA5-PPP4R1L	Sa,In,Ha2	In	1	0	0	1	N	N	chr17	67309233	-	Y	chr20	56847931	-	Y	Y	Y	ABCA5	PPP4R1L	2	12	21	0	7	0	675	675	10:10,50:50,100:100
ARFGEF2-SULF2	Sa, Ed, Ka,In, Ha1,Ha2,Ro	Ed,In,Ha1	1	1	1	1	N	N	chr20	47538547	+	Y	chr20	46365686	-	Y	Y	Y	ARFGEF2		24	74	620	0	171	0	238	238	10:10,50:50,100:100
			1	1	0	0		Y	chr20	47540643	+	N	chr20	46378557	-	N	Y	N			8	3	3	0	1	0	804	804	10:10,50:50,100:100
ARRB1-KLHL35			1	0	0	0	Y	Y	chr11	75021256	-	N	chr11	75136626	-	Y	Y	Y	ARRB1	KLHL35	2	5	5	0	0	0	201	201	10:10,50:50,100:100
ATP1A1-chr20:50664875	In		1	0	0	0	N	Y	chr1	116939356	+	Y	chr20	50664875	-	N	Y	Y	ATP1A1		2	16	22	0	5	0	592	592	10:10,50:50,100:100
ATP9A-chr20:46574349			1	0	0	0	Y	Y	chr20	50255882	-	Y	chr20	46574349	+	N	Y	Y	ATP9A		97	25	59	0	14	0	794	794	10:10,50:50,100:100
			1	0	0	0		Y	chr20	50255882	-	Y	chr20	46570593	+	N	Y	Y			12	7	7	0	2	0	246	246	10:10,50:50,100:100
ATXN7-chr1:106735582	In		1	0	0	0	N	Y	chr3	63933690	+	N	chr1	106735582	+	N	Y	N	ATXN7		3	6	6	0	2	0	621	581	10:10,50:39,100:89
BCAS1-chr20:46735931	In	In	1	0	0	0	N	N	chr20	52686972	-	Y	chr20	46735931	-	N	Y	Y	BCAS1		11	2	2	0	3	0	369	369	10:10,50:50,100:100
BCAS3-ATXN7	In	In	1	0	0	1	N	N	chr17	58824640	+	Y	chr3	63981181	+	Y	Y	Y	BCAS3	ATXN7	4	7	9	0	0	0	604	604	10:10,50:50,100:100
BCAS3-3p14.1	In	In	1	0	0	0	N	N	chr17	58824640	+	Y	chr3	63726330	+	N	Y	Y	BCAS3		45	5	6	0	4	0	518	518	10:10,50:50,100:100
		In	1	0	0	0		N	chr17	58824640	+	Y	chr3	63704222	+	N	Y	Y			36	24	44	0	2	0	697	638	10:10,50:50,100:91
BCAS4-BCAS3	Sa,Ed,Ha1, Ha2		1	1	1	1	N	Y	chr20	49411710	+	Y	chr17	59445688	+	Y	Y	Y	BCAS4	BCAS3	1066	103	1787	0	263	0	250	250	10:10,50:50,100:100
			1	1	1	0		Y	chr20	49411710	+	Y	chr17	59430949	+	N	Y	Y			96	22	26	0	4	0	255	255	10:10,50:50,100:100
			1	1	0	0		Y	chr20	49411710	+	Y	chr17	59431723	+	N	Y	Y			11	9	12	0	1	0	168	168	10:10,50:50,100:100
			1	0	1	0		Y	chr20	49413510	+	N	chr17	59445688	+	Y	Y	Y			8	26	39	0	25	0	311	274	10:10,50:45,100:78
			1	1	1	1		Y	chr20	49411710	+	Y	chr17	59469338	+	Y	Y	Y			7	19	28	0	4	0	168	168	10:10,50:50,100:100
			1	0	0	0		Y	chr20	49411710	+	Y	chr17	59322527	+	N	Y	Y			2	5	7	0	0	0	127	127	10:10,50:50,100:100
BCAS4-ZMYND8	In,Ro	In	1	0	1	0	N	N	chr20	49411710	+	Y	chr20	45850125	-	Y	Y	Y	BCAS4	ZMYND8	2	18	22	0	3	0	192	192	10:0,50:31,100:68
C16orf45-ABCC1	Sa		1	0	0	0	N	Y	chr16	15528616	+	Y	chr16	16170183	+	Y	Y	Y	C16orf45	ABCC1	5	4	4	0	0	0	244	244	10:10,50:50,100:100
CCDC101-NBPF20			1	0	0	0	Y	Y	chr16	28565418	+	Y	chr1	145042449	+	N	Y	Y	CCDC101	NBPF20	9	15	17	0	25	0	192	192	10:10,50:50,100:98
chr5:66510932-ENSG00000249364			1	0	0	0	Y	Y	chr5	66510932	+	N	chr5	66915619	+	Y	Y	N		ENSG00000249364	3	3	3	0	0	0	440	440	10:10,50:50,100:100
DDX42-chr20:45369287			1	0	0	0	Y	Y	chr17	61882535	+	Y	chr20	45369287	+	N	Y	Y	DDX42		15	22	55	0	23	0	1011	1001	10:10,50:50,100:100
ENO1-EDARADD			1	0	0	0	Y	Y	chr1	8923302	-	N	chr1	236647633	+	N	Y	N	ENO1	EDARADD	2	2	2	0	61	1	362	322	10:10,50:47,100:71
SRGAP2B-SRGAP2			1	0	0	0	Y	Y	chr1	144014093	+	Y	chr1	206516200	+	Y	Y	N	SRGAP2B	SRGAP2	3	56	198	0	13	27	881	121	10:0,50:0,100:0
ENSG00000224738-VMP1	Ka,Ha2,Ro		1	1	1	0	N	Y	chr17	57184952	+	Y	chr17	57915656	+	Y	Y	N	ENSG00000224738	VMP1	150	20	43	0	21	0	676	676	10:10,50:50,100:100
			1	1	0	0		Y	chr17	57184867	+	N	chr17	57915656	+	Y	Y	N			21	16	20	0	8	0	829	829	10:10,50:50,100:100
			1	0	0	0		Y	chr17	57184952	+	Y	chr17	57911373	+	N	Y	N			2	2	2	0	0	0	615	615	10:10,50:23,100:73
ESR1-CCDC170	Sa,In	In	1	1	1	1	N	N	chr6	152023140	+	Y	chr6	151894309	+	Y	Y	Y	ESR1	CCDC170	13	22	35	0	17	0	330	330	10:10,50:50,100:100
GATAD2B-NUP210L	In	In	1	0	1	1	N	N	chr1	153895209	-	Y	chr1	154000073	-	Y	Y	Y	GATAD2B	NUP210L	5	14	16	0	15	0	230	230	10:10,50:50,100:100
		In	1	1	1	1		N	chr1	153895209	-	Y	chr1	154002530	-	Y	Y	Y			3	14	21	0	1	0	175	175	10:10,50:50,100:100
KRT19-ENSG00000218014			1	0	0	0	Y	Y	chr17	39684080	-	Y	chr6	72294835	+	N	Y	N	KRT19	ENSG00000218014	2	46	53	0	1681	9992	479	463	10:3,50:43,100:93
MYO6-SENP6	Sa,In	In	1	1	1	1	N	N	chr6	76459140	+	Y	chr6	76388299	+	Y	Y	Y	MYO6	SENP6	16	17	18	0	14	0	252	252	10:10,50:50,100:100
AIB1-1p21.1/1p13.3	In	In	1	0	0	0	N	N	chr20	46130763	+	Y	chr1	107124019	+	N	Y	Y	AIB1		43	38	86	0	11	0	163	163	10:10,50:50,100:96
		In	1	0	0	0		N	chr20	46130763	+	Y	chr1	107078407	+	N	Y	Y			6	23	31	0	9	0	156	156	10:10,50:50,100:100
		In	1	0	0	0		N	chr20	46130763	+	Y	chr1	107292913	+	N	Y	Y			3	15	20	0	6	0	156	156	10:10,50:50,100:100
			1	0	0	0		Y	chr20	46131238	+	N	chr1	107292913	+	N	Y	Y			3	6	6	0	7	0	231	231	10:10,50:50,100:100
		In	1	0	0	0		N	chr20	46130763	+	Y	chr1	107081304	+	N	Y	Y			2	8	8	0	1	0	133	133	10:10,50:50,100:84
			1	0	0	0		Y	chr20	46131238	+	N	chr1	107078407	+	N	Y	Y			2	3	3	0	2	0	208	208	10:10,50:50,100:100
PNPLA7-DPH7	In	In	1	1	1	1	N	N	chr9	140409831	-	Y	chr9	140450100	-	Y	Y	Y	PNPLA7	DPH7	7	11	12	0	1	0	745	745	10:10,50:50,100:100
PPP4R1L-chr17:59568292			1	0	0	0	Y	Y	chr20	56809902	-	N	chr17	59568292	-	N	Y	N	PPP4R1L		7	2	2	0	1	0	889	889	10:10,50:50,100:100
RPL3-ENSG00000232573			1	0	0	0	Y	Y	chr22	39709222	-	N	chr14	99439352	-	N	Y	N	RPL3	ENSG00000232573	2	10	16	0	0	2	218	51	10:0,50:0,100:4
RPS6KB1-VMP1	Sa,Ed,Ka,In, Ha2,Ro	Ed,In	1	1	1	1	N	N	chr17	57992064	+	Y	chr17	57917129	+	Y	Y	Y	RPS6KB1	VMP1	308	51	324	0	75	0	576	576	10:10,50:50,100:100
			1	1	0	1		Y	chr17	57970686	+	Y	chr17	57915656	+	Y	Y	Y			22	8	8	0	5	0	227	227	10:10,50:50,100:100
			1	1	1	1		Y	chr17	57990165	+	Y	chr17	57917129	+	Y	Y	Y			20	10	17	0	3	0	382	382	10:10,50:50,100:100
SLC25A19-chr20:50578103	In	In	1	0	0	0	N	N	chr17	73279504	-	Y	chr20	50578103	-	N	Y	Y	SLC25A19		2	10	13	0	1	0	263	263	10:10,50:50,100:100
SMARCA4-CARM1	Sa,Ka,In,Ro	In	1	1	1	1	N	N	chr19	11097269	+	Y	chr19	11015627	+	Y	Y	Y	SMARCA4	CARM1	2	39	87	0	17	0	821	821	10:10,50:50,100:100
TANC2-CA4			1	0	1	1	Y	Y	chr17	61151375	+	Y	chr17	58232675	+	Y	Y	Y	TANC2	CA4	4	32	44	0	18	0	288	288	10:10,50:50,100:100
TBL1XR1-RGS17	Sa,Ka,In	In	1	0	0	1	N	N	chr3	176914909	-	Y	chr6	153365178	-	Y	Y	Y	TBL1XR1	RGS17	7	5	6	0	0	0	178	178	10:10,50:50,100:97
TPD52L2-chr17:60952559			1	0	0	0	Y	Y	chr20	62500794	+	Y	chr17	60952559	+	N	Y	Y	TPD52L2		6	6	6	0	1	0	278	278	10:10,50:50,100:100
TXLNG-SYAP1	Sa,In,Ha2	In	1	1	1	1	N	N	chrX	16804712	+	Y	chrX	16753350	+	Y	Y	Y	TXLNG	SYAP1	15	34	66	0	46	0	189	189	10:10,50:50,100:100
			1	0	1	0		Y	chrX	16811909	+	N	chrX	16753350	+	Y	Y	Y			5	19	28	0	2	0	389	332	10:10,50:47,100:82
UNK-ABCA5			1	0	0	0	Y	Y	chr17	73816189	+	Y	chr17	67324911	-	N	Y	Y	UNK	ABCA5	10	5	7	0	1	0	1091	1054	10:10,50:50,100:100
			1	0	0	0		Y	chr17	73816189	+	Y	chr17	67326606	-	N	Y	Y			6	6	6	0	0	0	1135	1098	10:10,50:50,100:100
			1	0	0	0		Y	chr17	73816189	+	Y	chr17	67330960	-	N	Y	Y			4	2	2	0	2	0	504	417	10:9,50:25,100:49
ZMYND8-USP32	In	In	1	0	0	0	N	N	chr20	45910846	-	Y	chr17	58422969	-	Y	Y	Y	ZMYND8	USP32	2	2	2	0	0	0	833	833	10:10,50:50,100:100

## Sheet: Supplementary Table S3
IDP-fusion long read only fusion candidates, prior to requiring fusion site determination by short reads
Fusion gene	Chr_1	Approximate_coord_1	Dir_1	RefSeq exon end	Chr_2	Approximate_coord_2	Dir_2	RefSeq exon start	Direction evidence	Canonical splice	Gene_1	Gene_2	LR	Max_min_LR_side_length	Max_min_LR_side_unique_base_count	Max_min_flanking_base_counts
BCAS4-BCAS3	chr20	49411665	+	N	chr17	59445686	+	N	Y	N	BCAS4	BCAS3	1066	250	250	10:10,50:50,100:100
RPS6KB1-VMP1	chr17	57992027	+	N	chr17	57917127	+	N	Y	N	RPS6KB1	VMP1	308	573	573	10:10,50:50,100:100
ENSG00000224738-VMP1	chr17	57184865	+	N	chr17	57915656	+	Y	Y	N	ENSG00000224738	VMP1	172	829	829	10:10,50:50,100:100
SYTL2-PICALM	chr11	85468670	-	N	chr11	85685855	-	Y	Y	N	SYTL2	PICALM	123	908	908	10:10,50:50,100:100
RPS6KB1-VMP1	chr17	57987972	+	Y	chr17	57915694	+	N	Y	N	RPS6KB1	VMP1	114	425	425	10:10,50:50,100:100
ATP9A-chr20:46574348	chr20	50255882	-	Y	chr20	46574348	+	N	Y	N	ATP9A		97	794	794	10:10,50:50,100:100
BCAS4-BCAS3	chr20	49411701	+	N	chr17	59430964	+	N	Y	N	BCAS4	BCAS3	96	256	256	10:10,50:50,100:100
RPS6KB1-DIAPH3	chr17	58007529	+	N	chr13	60240981	-	N	Y	N	RPS6KB1	DIAPH3	90	722	611	10:10,50:19,100:41
BCAS3-chr3:63726418	chr17	58824641	+	N	chr3	63726418	+	N	Y	N	BCAS3		45	518	518	10:10,50:50,100:100
NCOA3-chr1:107124017	chr20	46130750	+	N	chr1	107124017	+	N	Y	N	NCOA3		43	163	163	10:10,50:50,100:100
BCAS3-chr3:63704222	chr17	58824640	+	Y	chr3	63704222	+	N	Y	Y	BCAS3		36	697	638	10:10,50:50,100:100
SLC25A24-ENSG00000186086	chr1	108703803	-	N	chr1	109013267	+	N	Y	N	SLC25A24	ENSG00000186086	26	670	637	10:10,50:17,100:17
PAPOLA-AK7	chr14	96968937	+	Y	chr14	96904173	+	N	Y	N	PAPOLA	AK7	25	218	218	10:10,50:50,100:100
ARFGEF2-SULF2	chr20	47538541	+	N	chr20	46365687	-	N	Y	N	ARFGEF2	SULF2	24	228	228	10:10,50:50,100:100
GIGYF2-EIF4E2	chr2	233568177	+	N	chr2	233445611	+	N	Y	N	GIGYF2	EIF4E2	23	212	212	10:10,50:50,100:100
RPS6KB1-VMP1	chr17	57970686	+	Y	chr17	57915656	+	Y	Y	Y	RPS6KB1	VMP1	22	228	228	10:10,50:50,100:100
RPS6KB1-VMP1	chr17	57990160	+	N	chr17	57917133	+	N	Y	N	RPS6KB1	VMP1	21	382	382	10:10,50:50,100:100
MYO6-SENP6	chr6	76459137	+	N	chr6	76388299	+	Y	Y	N	MYO6	SENP6	16	252	252	10:10,50:50,100:100
RPS6KB1-DIAPH3	chr17	58003924	+	N	chr13	60240980	-	Y	Y	N	RPS6KB1	DIAPH3	15	598	526	10:0,50:16,100:62
TXLNG-SYAP1	chrX	16804700	+	N	chrX	16753350	+	Y	Y	N	TXLNG	SYAP1	15	189	189	10:10,50:50,100:100
DDX42-chr20:45369286	chr17	61882530	+	N	chr20	45369286	+	N	Y	N	DDX42		15	1011	1001	10:10,50:50,100:100
MYH9-EIF3D	chr22	36783852	-	Y	chr22	36922178	-	Y	Y	Y	MYH9	EIF3D	14	194	194	10:10,50:50,100:100
chr22:29190536-BSG	chr22	29190536	-	N	chr19	572623	+	N	Y	N		BSG	13	1578	1578	10:10,50:50,100:100
ESR1-CCDC170	chr6	152023124	+	N	chr6	151894329	+	N	Y	N	ESR1	CCDC170	13	330	330	10:10,50:50,100:100
ACTG1-AMY1A	chr17	79477271	-	N	chr1	104238774	-	N	Y	N	ACTG1	AMY1A	12	1642	1330	10:0,50:0,100:0
MALAT1-ATP6AP1	chr11	65267142	+	N	chrX	153660734	+	N	Y	N	MALAT1	ATP6AP1	12	621	621	10:10,50:50,100:100
ATP9A-chr20:46570595	chr20	50255900	-	N	chr20	46570595	+	N	Y	N	ATP9A		12	245	245	10:10,50:50,100:100
UBE2V2-CDIPT	chr8	48973965	+	N	chr16	29872463	-	N	Y	N	UBE2V2	CDIPT	12	1040	940	10:10,50:50,100:100
BCAS4-BCAS3	chr20	49411710	+	Y	chr17	59431722	+	N	Y	N	BCAS4	BCAS3	11	168	168	10:10,50:50,100:100
BCAS1-chr20:46735929	chr20	52686972	-	Y	chr20	46735929	-	N	Y	N	BCAS1		11	369	369	10:10,50:50,100:100
BSG-XBP1	chr19	583417	+	N	chr22	29196515	-	N	Y	N	BSG	XBP1	11	1591	1591	10:10,50:50,100:100
BSG-chr22:29190540	chr19	583481	+	N	chr22	29190540	+	N	Y	N	BSG		11	1598	1598	10:10,50:50,100:100
UNK-chr17:67324911	chr17	73816189	+	Y	chr17	67324911	-	N	Y	Y	UNK		10	1078	1041	10:10,50:50,100:100
RPS6KB1-DIAPH3	chr17	58007789	+	N	chr13	60240981	-	N	Y	N	RPS6KB1	DIAPH3	9	726	562	10:0,50:22,100:40
CCDC101-NBPF20	chr16	28565418	+	Y	chr1	145042449	+	N	Y	Y	CCDC101	NBPF20	9	192	192	10:10,50:50,100:99
CLU-BSG	chr8	27455513	-	N	chr19	572590	+	N	Y	N	CLU	BSG	8	1600	1600	10:10,50:50,100:100
RAB10-CNBP	chr2	26358134	+	N	chr3	128889382	-	N	Y	N	RAB10	CNBP	8	973	949	10:10,50:50,100:100
PAPOLA-AK7	chr14	96968937	+	Y	chr14	96909083	+	N	Y	N	PAPOLA	AK7	8	206	206	10:10,50:50,100:100
ARFGEF2-SULF2	chr20	47540640	+	N	chr20	46378553	-	N	Y	N	ARFGEF2	SULF2	8	804	804	10:10,50:50,100:100
BCAS4-BCAS3	chr20	49413512	+	N	chr17	59445717	+	N	Y	N	BCAS4	BCAS3	8	313	276	10:10,50:47,100:78
BCAS4-BCAS3	chr20	49411710	+	Y	chr17	59469338	+	Y	Y	Y	BCAS4	BCAS3	7	168	168	10:10,50:50,100:100
PNPLA7-DPH7	chr9	140409837	-	N	chr9	140450086	-	N	Y	N	PNPLA7	DPH7	7	745	745	10:10,50:50,100:100
TBL1XR1-RGS17	chr3	176914931	-	N	chr6	153365155	-	N	Y	N	TBL1XR1	RGS17	7	178	178	10:10,50:50,100:97
MAN1A2-chr20:54604923	chr1	117911056	+	N	chr20	54604923	-	N	Y	N	MAN1A2		7	706	706	10:10,50:50,100:100
TDRKH-ENSG00000163637	chr1	151746889	-	Y	chr3	64318620	-	N	Y	N	TDRKH	ENSG00000163637	7	415	415	10:10,50:50,100:100
PROSER2-ANKRD28	chr10	11865470	+	N	chr3	15727794	-	N	Y	N	PROSER2	ANKRD28	7	142	142	10:10,50:50,100:100
PPP4R1L-chr17:59568284	chr20	56809898	-	N	chr17	59568284	-	N	Y	N	PPP4R1L		7	881	881	10:10,50:50,100:100
UNK-chr17:67326558	chr17	73816189	+	Y	chr17	67326558	-	N	Y	N	UNK		6	1136	1099	10:10,50:50,100:100
LLPH-MCCC2	chr12	66517209	-	N	chr5	70953535	+	N	Y	N	LLPH	MCCC2	6	834	403	10:10,50:50,100:100
ANKRD11-ICA1	chr16	89554276	-	N	chr7	8197349	-	N	Y	N	ANKRD11	ICA1	6	1419	1369	10:10,50:50,100:100
ENSG00000210195-PSMD6	chrM	15892	+	N	chr3	64009148	-	Y	Y	N	ENSG00000210195	PSMD6	6	1153	1093	10:10,50:50,100:100
NCOA3-chr1:107078405	chr20	46130737	+	N	chr1	107078405	+	N	Y	N	NCOA3		6	158	158	10:10,50:50,100:100
ENO1-BSG	chr1	8921061	-	N	chr19	572604	+	N	Y	N	ENO1	BSG	6	1573	1573	10:10,50:50,100:100
RPS6KB1-DIAPH3	chr17	58007535	+	Y	chr13	60318918	-	N	Y	N	RPS6KB1	DIAPH3	6	649	538	10:10,50:18,100:18
PSMA4-ENSG00000198727	chr15	78841542	+	N	chrM	14775	+	N	Y	N	PSMA4	ENSG00000198727	6	1139	1081	10:10,50:50,100:90
PSMB5-ENSG00000198727	chr14	23495081	-	N	chrM	14748	+	N	Y	N	PSMB5	ENSG00000198727	6	1024	1012	10:10,50:45,100:95
TPD52L2-MIR548W	chr20	62500797	+	N	chr17	60952640	+	N	Y	N	TPD52L2	MIR548W	6	278	278	10:10,50:50,100:100
ENSG00000224738-VMP1	chr17	57184691	+	N	chr17	57915656	+	Y	Y	N	ENSG00000224738	VMP1	5	143	143	10:10,50:50,100:100
ENO1-chr19:583495	chr1	8921061	-	N	chr19	583495	-	N	Y	N	ENO1		5	1587	1570	10:10,50:50,100:100
PSMD6-ENSG00000198727	chr3	63996235	-	N	chrM	14753	+	N	Y	N	PSMD6	ENSG00000198727	5	1140	1080	10:10,50:50,100:100
C16orf45-ABCC1	chr16	15528608	+	N	chr16	16170183	+	Y	Y	N	C16orf45	ABCC1	5	236	236	10:10,50:50,100:100
GATAD2B-NUP210L	chr1	153895209	-	Y	chr1	154000073	-	Y	Y	Y	GATAD2B	NUP210L	5	230	230	10:10,50:50,100:100
SLC25A24-NBPF6	chr1	108724606	-	N	chr1	109013258	+	N	Y	N	SLC25A24	NBPF6	5	533	533	10:10,50:17,100:17
STOM-chr5:172256633	chr9	124103161	-	N	chr5	172256633	-	N	Y	N	STOM		5	823	804	10:0,50:40,100:82
TXLNG-SYAP1	chrX	16811909	+	N	chrX	16753357	+	N	Y	N	TXLNG	SYAP1	5	374	317	10:10,50:50,100:92
FKBP14-UGDH	chr7	30053823	-	N	chr4	39501404	-	N	Y	N	FKBP14	UGDH	4	452	412	10:10,50:50,100:100
WDR33-PRPF38A	chr2	128520636	-	Y	chr1	52870353	+	N	Y	Y	WDR33	PRPF38A	4	883	776	10:10,50:50,100:100
XBP1-ACTG1	chr22	29190548	-	Y	chr17	79479822	-	N	Y	N	XBP1	ACTG1	4	1672	1518	10:10,50:50,100:100
NDUFS8-ATP6V1G1	chr11	67803849	+	N	chr9	117350158	+	N	Y	N	NDUFS8	ATP6V1G1	4	567	567	10:10,50:50,100:100
ALDOA-ENSG00000198727	chr16	30081731	+	N	chrM	14776	+	N	Y	N	ALDOA	ENSG00000198727	4	1140	1080	10:10,50:50,100:92
PARD6B-BCAS3	chr20	49348359	+	N	chr17	59445686	+	N	Y	N	PARD6B	BCAS3	4	372	372	10:10,50:50,100:100
ENSG00000149187-FNBP4	chr11	47586826	-	Y	chr11	47745724	-	Y	Y	N	ENSG00000149187	FNBP4	4	236	236	10:10,50:50,100:100
DHRS4L2-DHRS4	chr14	24459538	+	N	chr14	24424392	+	N	Y	N	DHRS4L2	DHRS4	4	581	226	10:6,50:29,100:61
SPTSSB-chrM:14745	chr3	161062595	-	N	chrM	14745	+	N	Y	N	SPTSSB		4	1136	1076	10:10,50:50,100:100
BSG-ACTG1	chr19	583479	+	N	chr17	79479811	-	N	Y	N	BSG	ACTG1	4	1586	1419	10:10,50:50,100:100
UNK-chr17:67330937	chr17	73816119	+	N	chr17	67330937	-	N	Y	N	UNK		4	505	418	10:10,50:38,100:60
TIMM50-POP5	chr19	39981058	+	N	chr12	121017851	-	N	Y	N	TIMM50	POP5	4	719	649	10:0,50:18,100:52
SYAP1-RRM2	chrX	16778910	+	N	chr2	10271015	+	N	Y	N	SYAP1	RRM2	4	339	230	10:10,50:47,100:47
BSG-TUBA1B	chr19	583475	+	N	chr12	49525165	-	N	Y	N	BSG	TUBA1B	4	1590	562	10:10,50:50,100:100
MALAT1-CXXC5	chr11	65267961	+	N	chr5	139060954	+	N	Y	N	MALAT1	CXXC5	4	343	343	10:10,50:50,100:100
NELFCD-UBL3	chr20	57564076	+	Y	chr13	30351399	-	N	Y	N	NELFCD	UBL3	4	539	539	10:10,50:50,100:100
TANC2-CA4	chr17	61151375	+	Y	chr17	58232675	+	Y	Y	Y	TANC2	CA4	4	288	288	10:10,50:50,100:100
NQO1-FAM84B	chr16	69744234	-	N	chr8	127566300	-	N	Y	N	NQO1	FAM84B	4	1516	1408	10:0,50:34,100:84
RSL1D1-CD24	chr16	11933552	-	Y	chrY	21153226	-	N	Y	N	RSL1D1	CD24	4	738	559	10:9,50:35,100:83
BSG-CLU	chr19	583482	+	N	chr8	27472216	-	N	Y	N	BSG	CLU	4	1585	1585	10:10,50:50,100:100
FTSJ3-ENSG00000198727	chr17	61904865	-	N	chrM	14748	+	N	Y	N	FTSJ3	ENSG00000198727	4	1140	1080	10:10,50:50,100:100
ENSG00000210194-CALM2	chrM	14741	-	N	chr2	47403650	-	N	Y	N	ENSG00000210194	CALM2	4	1103	923	10:10,50:50,100:100
CEBPG-ELOVL1	chr19	33864762	+	N	chr1	43831295	-	N	Y	N	CEBPG	ELOVL1	4	146	146	10:10,50:50,100:100
TUBA1B-TUBA1A	chr12	49521869	-	N	chr12	49578920	-	N	Y	N	TUBA1B	TUBA1A	4	339	217	10:1,50:1,100:10
SERPINA3-BSG	chr14	95090380	+	N	chr19	572590	+	N	Y	N	SERPINA3	BSG	4	1506	1450	10:10,50:50,100:100
EIF2AK3-chr2:89054742	chr2	88913244	-	N	chr2	89054742	-	N	Y	N	EIF2AK3		4	341	341	10:10,50:50,100:100
ARNT-FLJ31306	chr1	150818489	-	N	chr14	58735658	-	N	Y	N	ARNT	FLJ31306	4	517	517	10:10,50:50,100:100
ENSG00000210195-NQO1	chrM	15892	+	N	chr16	69760442	-	N	Y	N	ENSG00000210195	NQO1	4	1062	1062	10:10,50:50,100:100
RRM2-ATIC	chr2	10263975	+	N	chr2	216191548	+	N	Y	N	RRM2	ATIC	4	496	453	10:10,50:50,100:100
IRAK4-ENSG00000262879	chr12	44181531	+	N	chr17	45159477	-	N	Y	N	IRAK4	ENSG00000262879	4	662	596	10:10,50:50,100:94
CALM2-H3F3B	chr2	47387309	-	N	chr17	73775856	-	N	Y	N	CALM2	H3F3B	4	1116	801	10:10,50:50,100:95
ADAM9-chr8:17351946	chr8	38913260	+	N	chr8	17351946	+	N	Y	N	ADAM9		4	232	232	10:10,50:50,100:100
BCAS3-ATXN7	chr17	58824641	+	N	chr3	63981216	+	N	Y	N	BCAS3	ATXN7	4	604	604	10:10,50:50,100:100
BSG-SERPINA3	chr19	583487	+	N	chr14	95078728	+	N	Y	N	BSG	SERPINA3	4	1574	1518	10:10,50:50,100:100
SEC11A-SHMT1	chr15	85223579	-	N	chr17	18248606	-	N	Y	N	SEC11A	SHMT1	4	663	632	10:5,50:37,100:87
MRS2-ENSG00000101544	chr6	24418807	+	N	chr18	77905337	+	N	Y	N	MRS2	ENSG00000101544	4	1209	1194	10:10,50:50,100:100
ETFA-SCAF11	chr15	76603688	-	N	chr12	46322639	-	N	Y	N	ETFA	SCAF11	4	115	115	10:10,50:50,100:100
ABHD11-chr2:227677028	chr7	73150933	-	N	chr2	227677028	+	N	Y	N	ABHD11		4	1363	1363	10:10,50:50,100:100
CLU-XBP1	chr8	27455525	-	N	chr22	29196553	-	N	Y	N	CLU	XBP1	4	1668	1668	10:10,50:50,100:100
CDC6-CYB561	chr17	38458241	+	N	chr17	61510519	-	N	Y	N	CDC6	CYB561	3	853	805	10:10,50:44,100:94
DDOST-PSPH	chr1	20978712	-	N	chr7	56078966	-	N	Y	N	DDOST	PSPH	3	133	107	10:0,50:25,100:75
SPINT2-BSG	chr19	38783082	+	N	chr19	572601	+	N	Y	N	SPINT2	BSG	3	1447	1447	10:10,50:50,100:100
ATP6V1A-SRSF10	chr3	113503579	+	N	chr1	24296902	-	N	Y	N	ATP6V1A	SRSF10	3	614	614	10:8,50:48,100:97
ENSG00000123416-XBP1	chr12	49521566	-	N	chr22	29196535	-	N	Y	N	ENSG00000123416	XBP1	3	1618	554	10:10,50:49,100:99
TXN2-UMPS	chr22	36872782	-	N	chr3	124456479	+	N	Y	N	TXN2	UMPS	3	451	449	10:8,50:48,100:98
IL17D-RHBDD2	chr13	21277518	+	N	chr7	75508362	+	N	Y	N	IL17D	RHBDD2	3	1062	1062	10:10,50:50,100:100
PSMC5-ENSG00000132475	chr17	61909376	+	N	chr17	73775861	-	Y	Y	N	PSMC5	ENSG00000132475	3	1095	780	10:10,50:50,100:100
RAF1-PSTPIP2	chr3	12628673	-	N	chr18	43563874	-	N	Y	N	RAF1	PSTPIP2	3	344	320	10:0,50:26,100:76
ENSG00000210194-UBB	chrM	14737	-	N	chr17	16284414	+	N	Y	N	ENSG00000210194	UBB	3	766	393	10:10,50:50,100:100
PSMC5-SPTSSB	chr17	61909377	+	N	chr3	161089277	-	N	Y	N	PSMC5	SPTSSB	3	1316	1315	10:10,50:50,100:100
TMEM126B-ENSG00000198727	chr11	85347541	+	N	chrM	14748	+	N	Y	N	TMEM126B	ENSG00000198727	3	1142	1082	10:10,50:50,100:100
AARD-UBR5	chr8	117954935	+	N	chr8	103358021	-	N	Y	N	AARD	UBR5	3	239	236	10:1,50:41,100:91
ILF2-chr22:29190538	chr1	153634502	-	N	chr22	29190538	+	N	Y	N	ILF2		3	1589	1527	10:10,50:50,100:100
ACTB-ACTG1	chr7	5569166	-	Y	chr17	79479168	-	Y	Y	Y	ACTB	ACTG1	3	206	206	10:10,50:45,100:93
ATXN7-chr1:106735680	chr3	63933706	+	N	chr1	106735680	+	N	Y	N	ATXN7		3	618	578	10:10,50:50,100:100
ENSG00000210195-ATP5C1	chrM	15892	+	N	chr10	7830128	+	N	Y	N	ENSG00000210195	ATP5C1	3	1118	961	10:10,50:50,100:100
ATP6V1G1-PSMB5	chr9	117360663	+	N	chr14	23504090	-	N	Y	N	ATP6V1G1	PSMB5	3	1030	1018	10:10,50:50,100:100
HSCB-YIF1A	chr22	29147276	+	Y	chr11	66053723	-	N	Y	N	HSCB	YIF1A	3	623	623	10:10,50:50,100:100
HTRA2-BSG	chr2	74756809	+	N	chr19	572596	+	N	Y	N	HTRA2	BSG	3	1579	1579	10:10,50:50,100:100
PDS5B-N4BP2L2	chr13	33252997	+	N	chr13	33092140	-	Y	Y	N	PDS5B	N4BP2L2	3	397	397	10:10,50:50,100:100
GNB2L1-chrM:14745	chr5	180663937	-	N	chrM	14745	+	N	Y	N	GNB2L1		3	1013	991	10:10,50:50,100:100
MOB4-STAT1	chr2	198400356	+	N	chr2	191835418	-	N	Y	N	MOB4	STAT1	3	241	218	10:10,50:50,100:80
POLD3-EIF1	chr11	74336608	+	N	chr17	39847155	+	N	Y	N	POLD3	EIF1	3	747	644	10:0,50:3,100:30
TCTA-CIPC	chr3	49452687	+	N	chr14	77582283	+	N	Y	N	TCTA	CIPC	3	715	689	10:10,50:50,100:100
ENSG00000210195-KRT19	chrM	15887	+	N	chr17	39684559	-	N	Y	N	ENSG00000210195	KRT19	3	1158	1098	10:10,50:50,100:88
NCOA3-chr1:107292916	chr20	46131190	+	N	chr1	107292916	+	N	Y	N	NCOA3		3	231	231	10:10,50:50,100:100
ENSG00000210195-CALM2	chrM	15890	+	N	chr2	47403625	-	N	Y	N	ENSG00000210195	CALM2	3	1140	960	10:10,50:50,100:100
ENSG00000210195-ENSG00000204628	chrM	15893	+	N	chr5	180670908	-	Y	Y	N	ENSG00000210195	ENSG00000204628	3	1113	1061	10:10,50:50,100:100
RAB31-USP14	chr18	9708439	+	N	chr18	163308	+	Y	Y	N	RAB31	USP14	3	108	108	10:10,50:50,100:100
CLU-TMEM9	chr8	27455516	-	N	chr1	201123611	-	N	Y	N	CLU	TMEM9	3	1499	1499	10:10,50:50,100:100
ENSG00000123416-CNBP	chr12	49521566	-	N	chr3	128902749	-	N	Y	N	ENSG00000123416	CNBP	3	1392	543	10:10,50:49,100:99
CLU-chr22:29190542	chr8	27455516	-	N	chr22	29190542	+	N	Y	N	CLU		3	1667	1667	10:10,50:50,100:100
ENSG00000210195-PSMB5	chrM	15889	+	N	chr14	23504099	-	N	Y	N	ENSG00000210195	PSMB5	3	1034	1022	10:10,50:50,100:100
PSMB5-NQO1	chr14	23495071	-	N	chr16	69760461	-	N	Y	N	PSMB5	NQO1	3	979	967	10:10,50:38,100:88
FAM177A1-ENSG00000206527	chr14	35551355	+	N	chr3	123211971	-	N	Y	N	FAM177A1	ENSG00000206527	3	1568	1458	10:0,50:34,100:84
UNC50-DYNC1H1	chr2	99227358	+	Y	chr14	102512591	+	N	Y	N	UNC50	DYNC1H1	3	630	630	10:10,50:50,100:100
NCOA3-chr1:107293004	chr20	46130765	+	N	chr1	107293004	+	N	Y	N	NCOA3		3	158	158	10:10,50:50,100:100
MAN1A2-CBLN4	chr1	117911108	+	N	chr20	54573740	-	N	Y	N	MAN1A2	CBLN4	3	925	925	10:10,50:50,100:100
PPP4R1L-chr17:59567072	chr20	56810296	-	N	chr17	59567072	-	N	Y	N	PPP4R1L		3	387	387	10:10,50:50,100:100
PGK1-BSG	chrX	77381754	+	N	chr19	572593	+	N	Y	N	PGK1	BSG	3	1368	1341	10:10,50:50,100:100
BSG-TMEM9	chr19	583479	+	N	chr1	201123615	-	N	Y	N	BSG	TMEM9	3	1512	1512	10:10,50:50,100:100
RASSF7-MIR210HG	chr11	563318	+	N	chr11	567756	-	N	Y	N	RASSF7	MIR210HG	3	741	741	10:10,50:50,100:100
GATAD2B-NUP210L	chr1	153895221	-	N	chr1	154002532	-	N	Y	N	GATAD2B	NUP210L	3	175	175	10:10,50:50,100:100
KIAA0907-AKR1E2	chr1	155891166	-	Y	chr10	4889054	+	N	Y	N	KIAA0907	AKR1E2	3	316	313	10:10,50:50,100:100
HTRA2-TALDO1	chr2	74756798	+	N	chr11	747466	+	N	Y	N	HTRA2	TALDO1	3	1209	1164	10:10,50:50,100:100
MALAT1-MFAP1	chr11	65266715	+	N	chr15	44106827	-	N	Y	N	MALAT1	MFAP1	3	205	205	10:10,50:50,100:100
TDRKH-ENSG00000163637	chr1	151745822	-	N	chr3	64319056	-	N	Y	N	TDRKH	ENSG00000163637	3	841	841	10:10,50:50,100:100
ENSG00000210195-RTFDC1	chrM	15892	+	N	chr20	55043711	+	N	Y	N	ENSG00000210195	RTFDC1	3	843	835	10:10,50:50,100:100
ECHDC2-SURF1	chr1	53362028	-	N	chr9	136218961	-	N	Y	N	ECHDC2	SURF1	3	259	259	10:10,50:50,100:100
GNAS-chrM:14742	chr20	57486229	+	N	chrM	14742	+	N	Y	N	GNAS		3	1133	1073	10:10,50:50,100:100
LMAN2L-SRSF8	chr2	97377699	-	N	chr11	94803143	+	N	Y	N	LMAN2L	SRSF8	3	628	628	10:10,50:50,100:100
C1orf210-WDR82	chr1	43748055	-	N	chr3	52288969	-	N	Y	N	C1orf210	WDR82	3	556	490	10:8,50:34,100:84
CIPC-ENSG00000055211	chr14	77581118	+	N	chr6	149912372	+	N	Y	N	CIPC	ENSG00000055211	3	349	278	10:0,50:15,100:65
XBP1-ENO1	chr22	29190556	-	N	chr1	8938758	-	N	Y	N	XBP1	ENO1	3	1694	1595	10:10,50:50,100:100
TSPAN15-HK1	chr10	71211446	+	Y	chr10	71103584	+	N	Y	N	TSPAN15	HK1	3	214	214	10:10,50:50,100:100
RPL3-ENSG00000232573	chr22	39709253	-	N	chr14	99439400	-	N	Y	N	RPL3	ENSG00000232573	3	297	79	10:0,50:19,100:32
NCOA3-ENSG00000235415	chr20	46266527	+	Y	chr20	52234398	+	N	Y	N	NCOA3	ENSG00000235415	3	209	209	10:10,50:50,100:100
chr5:66510932-ENSG00000249364	chr5	66510932	+	N	chr5	66915619	+	Y	Y	N		ENSG00000249364	3	440	440	10:10,50:50,100:100
ENSG00000116752-ENSG00000198727	chr1	115110178	-	Y	chrM	14748	+	N	Y	N	ENSG00000116752	ENSG00000198727	3	1141	1081	10:10,50:50,100:100
ENSG00000210195-CFDP1	chrM	15887	+	N	chr16	75467368	-	N	Y	N	ENSG00000210195	CFDP1	3	1156	1096	10:10,50:50,100:100
H3F3B-PSMD6	chr17	73774101	-	N	chr3	64009129	-	N	Y	Y	H3F3B	PSMD6	3	1098	783	10:10,50:50,100:97
ENSG00000210195-PSMA4	chrM	15896	+	N	chr15	78832787	+	N	Y	N	ENSG00000210195	PSMA4	3	1111	1051	10:10,50:50,100:100
ZNF2-SLC30A5	chr2	95832990	+	N	chr5	68391188	+	N	Y	N	ZNF2	SLC30A5	3	563	417	10:3,50:38,100:88
HTRA2-CTSD	chr2	74756769	+	N	chr11	1785110	-	N	Y	N	HTRA2	CTSD	3	948	948	10:10,50:50,100:100
ENSG00000196369-chr1:206516197	chr1	144014093	+	Y	chr1	206516197	+	N	Y	N	ENSG00000196369		3	881	121	10:0,50:0,100:0
PSMD6-PSMB5	chr3	63996227	-	N	chr14	23504090	-	N	Y	N	PSMD6	PSMB5	3	1027	1015	10:10,50:50,100:100
ATP5I-C6orf62	chr4	667109	-	N	chr6	24714577	-	N	Y	N	ATP5I	C6orf62	3	216	216	10:10,50:50,100:100
PARD6B-chr3:62884730	chr20	49348390	+	N	chr3	62884730	-	N	Y	N	PARD6B		3	391	391	10:10,50:50,100:100
GNB2L1-PSMB5	chr5	180663937	-	N	chr14	23504091	-	N	Y	N	GNB2L1	PSMB5	3	944	944	10:10,50:50,100:100
CCNB1-BSG	chr5	68473567	+	N	chr19	572606	+	N	Y	N	CCNB1	BSG	3	1471	1471	10:10,50:50,100:100
chrM:14745-GAPDH	chrM	14745	-	N	chr12	6643683	+	N	Y	N		GAPDH	3	867	636	10:10,50:50,100:98
ILF2-BSG	chr1	153634508	-	N	chr19	572598	+	N	Y	N	ILF2	BSG	2	754	736	10:10,50:50,100:100
ENSG00000210195-BCAP31	chrM	15887	+	N	chrX	152989858	-	N	Y	N	ENSG00000210195	BCAP31	2	1140	1080	10:10,50:50,100:100
BCAS3-chr3:63726329	chr17	58786686	+	Y	chr3	63726329	+	N	Y	N	BCAS3		2	331	331	10:10,50:50,100:100
XBP1-KRT19	chr22	29190621	-	N	chr17	39684372	-	N	Y	N	XBP1	KRT19	2	1011	999	10:10,50:50,100:100
SPTSSB-DDX5	chr3	161062590	-	N	chr17	62502407	-	N	Y	N	SPTSSB	DDX5	2	679	679	10:10,50:50,100:100
TTC30B-TTC30A	chr2	178415467	-	N	chr2	178481404	-	N	Y	N	TTC30B	TTC30A	2	695	695	10:10,50:50,100:100
UPF3B-ENSG00000198727	chrX	118971819	-	N	chrM	14748	+	N	Y	N	UPF3B	ENSG00000198727	2	971	971	10:10,50:50,100:100
ENSG00000210195-UBXN1	chrM	15892	+	N	chr11	62446556	-	N	Y	N	ENSG00000210195	UBXN1	2	1109	1085	10:10,50:50,100:100
S100A14-CALM2	chr1	153586746	-	N	chr2	47403650	-	N	Y	N	S100A14	CALM2	2	1038	950	10:10,50:50,100:100
SRSF7-ENSG00000198727	chr2	38972038	-	N	chrM	14749	+	N	Y	N	SRSF7	ENSG00000198727	2	515	463	10:10,50:50,100:100
CCT7-BSG	chr2	73480133	+	N	chr19	572606	+	N	Y	N	CCT7	BSG	2	912	906	10:10,50:50,100:100
ENSG00000210195-NACA	chrM	15887	+	N	chr12	57119053	-	N	Y	N	ENSG00000210195	NACA	2	1069	840	10:10,50:50,100:100
ENSG00000210194-KRT19	chrM	14741	-	N	chr17	39684568	-	N	Y	N	ENSG00000210194	KRT19	2	989	929	10:10,50:50,100:88
TUBA1B-PSMD14	chr12	49521569	-	N	chr2	162164959	+	N	Y	N	TUBA1B	PSMD14	2	1545	557	10:10,50:49,100:99
CLDN3-CD9	chr7	73183787	-	N	chr12	6345358	+	Y	Y	N	CLDN3	CD9	2	586	585	10:10,50:50,100:100
ZMYND8-USP32	chr20	45910845	-	N	chr17	58422959	-	N	Y	N	ZMYND8	USP32	2	822	822	10:10,50:50,100:100
HMG20B-UBB	chr19	3578111	+	Y	chr17	16285361	+	N	Y	Y	HMG20B	UBB	2	693	213	10:10,50:21,100:21
CHID1-ENSG00000198727	chr11	869761	-	N	chrM	14748	+	N	Y	N	CHID1	ENSG00000198727	2	1150	1090	10:10,50:50,100:100
H3F3B-BSG	chr17	73773562	-	N	chr19	572590	+	N	Y	N	H3F3B	BSG	2	1541	1140	10:10,50:35,100:57
ARF1-NSMCE4A	chr1	228284964	+	N	chr10	123733971	-	N	Y	N	ARF1	NSMCE4A	2	230	224	10:10,50:50,100:94
BCAS1-ATP6V1A	chr20	52561214	-	N	chr3	113529174	+	N	Y	N	BCAS1	ATP6V1A	2	746	746	10:10,50:50,100:100
chr14:24605275-RDH14	chr14	24605275	-	N	chr2	18741585	-	N	Y	N		RDH14	2	1078	1078	10:10,50:50,100:100
GMPS-MGME1	chr3	155621749	+	Y	chr20	17967865	+	N	Y	N	GMPS	MGME1	2	628	628	10:10,50:50,100:100
ENSG00000210164-ALDOA	chrM	10000	+	N	chr16	30077167	+	N	Y	N	ENSG00000210164	ALDOA	2	969	591	10:10,50:50,100:100
ACTG1-SERPINA3	chr17	79477005	-	N	chr14	95078726	+	N	Y	N	ACTG1	SERPINA3	2	1578	1420	10:6,50:6,100:22
EPCAM-ENSG00000198727	chr2	47614157	+	N	chrM	14748	+	N	Y	N	EPCAM	ENSG00000198727	2	1137	1077	10:10,50:49,100:91
ANP32E-RAB5A	chr1	150201405	-	Y	chr3	20025907	+	N	Y	N	ANP32E	RAB5A	2	761	706	10:10,50:50,100:100
ENSG00000163466-BSG	chr2	219119073	+	N	chr19	572590	+	N	Y	N	ENSG00000163466	BSG	2	1031	1012	10:10,50:50,100:100
VAPA-XBP1	chr18	9954821	+	N	chr22	29196554	-	N	Y	N	VAPA	XBP1	2	939	909	10:10,50:50,100:100
FTSJ3-SCP2	chr17	61904803	-	N	chr1	53480626	+	N	Y	N	FTSJ3	SCP2	2	679	679	10:10,50:50,100:100
TMEM106C-XBP1	chr12	48362661	+	Y	chr22	29196530	-	N	Y	N	TMEM106C	XBP1	2	1478	1478	10:10,50:50,100:100
BSG-RAD51B	chr19	583487	+	N	chr14	68286509	+	N	Y	N	BSG	RAD51B	2	485	485	10:10,50:50,100:100
OTUB1-SPOP	chr11	63765888	+	N	chr17	47755448	-	N	Y	N	OTUB1	SPOP	2	1627	1627	10:10,50:50,100:100
RGL2-RPS20	chr6	33263640	-	N	chr8	56987060	-	N	Y	N	RGL2	RPS20	2	353	263	10:10,50:50,100:96
ENSG00000198727-S100A14	chrM	15875	+	N	chr1	153588800	-	N	Y	N	ENSG00000198727	S100A14	2	1029	1029	10:10,50:50,100:100
chrM:14745-XBP1	chrM	14745	-	N	chr22	29191621	-	N	Y	N		XBP1	2	1072	1060	10:10,50:50,100:100
BSG-SPTSSB	chr19	583487	+	N	chr3	161089301	-	N	Y	N	BSG	SPTSSB	2	1248	1248	10:10,50:50,100:100
GSN-SMIM22	chr9	124044819	+	N	chr16	4844949	+	N	Y	N	GSN	SMIM22	2	1105	1105	10:10,50:50,100:100
ENSG00000210195-PSMD7	chrM	15890	+	N	chr16	74330742	+	N	Y	N	ENSG00000210195	PSMD7	2	711	677	10:10,50:50,100:100
PDCD10-S100A14	chr3	167401699	-	N	chr1	153588792	-	N	Y	N	PDCD10	S100A14	2	1025	1025	10:10,50:50,100:100
PPM1G-TRAPPC12	chr2	27632169	-	N	chr2	3405555	+	N	Y	N	PPM1G	TRAPPC12	2	201	201	10:10,50:50,100:100
ATP1A1-chr20:50664877	chr1	116939269	+	N	chr20	50664877	-	N	Y	N	ATP1A1		2	575	575	10:10,50:50,100:100
BCAS4-BCAS3	chr20	49413488	+	N	chr17	59430947	+	N	Y	N	BCAS4	BCAS3	2	298	261	10:10,50:45,100:78
ENSG00000198886-ALDOA	chrM	12136	+	Y	chr16	30077139	+	N	Y	N	ENSG00000198886	ALDOA	2	969	834	10:10,50:50,100:100
TMEM116-ZC3H14	chr12	112450806	-	Y	chr14	89041037	+	Y	Y	Y	TMEM116	ZC3H14	2	130	130	10:10,50:50,100:100
ALDOA-NUDC	chr16	30081735	+	N	chr1	27248251	+	N	Y	N	ALDOA	NUDC	2	1170	981	10:10,50:50,100:91
ENSG00000198727-SSR2	chrM	15882	+	N	chr1	155990728	-	N	Y	N	ENSG00000198727	SSR2	2	943	943	10:10,50:50,100:100
BLVRA-ENSG00000198727	chr7	43846924	+	N	chrM	14748	+	N	Y	N	BLVRA	ENSG00000198727	2	1062	1023	10:10,50:50,100:100
ATF6B-WSB1	chr6	32088528	-	N	chr17	25639257	+	N	Y	N	ATF6B	WSB1	2	647	593	10:10,50:50,100:100
BCAS3-AMPD1	chr17	58786686	+	Y	chr1	115221148	-	Y	Y	Y	BCAS3	AMPD1	2	386	386	10:10,50:50,100:100
ZNF638-HSPB1	chr2	71592619	+	N	chr7	75933450	+	N	Y	N	ZNF638	HSPB1	2	160	122	10:10,50:23,100:62
TUBA1B-TUBA1A	chr12	49522117	-	N	chr12	49579168	-	N	Y	N	TUBA1B	TUBA1A	2	587	270	10:0,50:0,100:0
XBP1-SPTSSB	chr22	29190554	-	N	chr3	161089303	-	N	Y	N	XBP1	SPTSSB	2	1670	1670	10:10,50:50,100:100
ESD-ENSG00000198727	chr13	47345393	-	N	chrM	14768	+	N	Y	N	ESD	ENSG00000198727	2	1140	1085	10:10,50:50,100:100
GFM1-ORC5	chr3	158390339	+	N	chr7	103848461	-	N	Y	N	GFM1	ORC5	2	964	964	10:10,50:50,100:100
CCDC14-ATR	chr3	123679991	-	Y	chr3	142189025	-	Y	Y	Y	CCDC14	ATR	2	116	114	10:10,50:50,100:98
SPINT2-ITFG3	chr19	38782587	+	N	chr16	315688	+	N	Y	N	SPINT2	ITFG3	2	399	399	10:10,50:50,100:100
ENO1-CLU	chr1	8921062	-	N	chr8	27472217	-	N	Y	N	ENO1	CLU	2	1081	1081	10:10,50:50,100:100
DRG1-PSMA4	chr22	31830170	+	N	chr15	78832786	+	N	Y	N	DRG1	PSMA4	2	1138	1119	10:10,50:50,100:100
NCOA3-chr1:107081304	chr20	46130763	+	Y	chr1	107081304	+	N	Y	Y	NCOA3		2	133	133	10:10,50:50,100:84
SMARCA4-CARM1	chr19	11097269	+	Y	chr19	11015627	+	Y	Y	Y	SMARCA4	CARM1	2	780	780	10:10,50:50,100:100
HIPK1-chr20:52356941	chr1	114484081	+	Y	chr20	52356941	+	N	Y	N	HIPK1		2	596	596	10:10,50:50,100:100
CNBP-XBP1	chr3	128888416	-	N	chr22	29196545	-	N	Y	N	CNBP	XBP1	2	1533	1497	10:4,50:14,100:64
BCAS3-chr3:63704219	chr17	58837099	+	N	chr3	63704219	+	N	Y	N	BCAS3		2	592	572	10:10,50:50,100:100
RAE1-ENO1	chr20	55953518	+	N	chr1	8938723	-	N	Y	N	RAE1	ENO1	2	228	224	10:10,50:50,100:100
SPTSSB-EIF2A	chr3	161062591	-	N	chr3	150276211	+	N	Y	Y	SPTSSB	EIF2A	2	1712	1712	10:10,50:50,100:100
ACTG1-RAD9A	chr17	79476997	-	Y	chr11	67165654	+	N	Y	N	ACTG1	RAD9A	2	1113	860	10:6,50:6,100:20
CCT7-TUBA1B	chr2	73480133	+	N	chr12	49525178	-	N	Y	N	CCT7	TUBA1B	2	1576	563	10:10,50:50,100:100
BCAS3-CD9	chr17	59470185	+	N	chr12	6309533	+	N	Y	N	BCAS3	CD9	2	1003	1003	10:10,50:50,100:100
ABI1-GNAS	chr10	27149689	-	N	chr20	57470665	+	N	Y	N	ABI1	GNAS	2	296	291	10:10,50:50,100:95
chrY:20310914-ACTG1	chrY	20310914	+	N	chr17	79477695	-	N	Y	N		ACTG1	2	485	0	10:0,50:0,100:0
CD9-ENSG00000198727	chr12	6347423	+	N	chrM	14748	+	N	Y	N	CD9	ENSG00000198727	2	1140	1080	10:10,50:50,100:100
ENSG00000123416-H3F3B	chr12	49521566	-	N	chr17	73775836	-	N	Y	N	ENSG00000123416	H3F3B	2	870	389	10:10,50:49,100:99
CTSL-ENSG00000198727	chr9	90346304	+	N	chrM	14748	+	N	Y	N	CTSL	ENSG00000198727	2	182	182	10:10,50:50,100:100
KRT19-ENSG00000198727	chr17	39679873	-	N	chrM	14748	+	N	Y	N	KRT19	ENSG00000198727	2	1108	1048	10:10,50:50,100:100
CALM2-ALDOA	chr2	47387304	-	N	chr16	30077093	+	N	Y	N	CALM2	ALDOA	2	1131	951	10:10,50:50,100:95
SAFB-ENSG00000198727	chr19	5641837	+	N	chrM	14889	+	N	Y	N	SAFB	ENSG00000198727	2	472	434	10:9,50:44,100:69
ENSG00000210195-SAR1B	chrM	15892	+	N	chr5	133968497	-	N	Y	N	ENSG00000210195	SAR1B	2	447	447	10:10,50:50,100:100
XBP1-PAAF1	chr22	29190571	-	N	chr11	73588043	+	N	Y	N	XBP1	PAAF1	2	1557	1519	10:10,50:50,100:100
ENSG00000273259-chr22:29190535	chr14	95090394	+	N	chr22	29190535	+	N	Y	N	ENSG00000273259		2	1519	1463	10:10,50:50,100:100
SETD5-CD59	chr3	9439661	+	Y	chr11	33744009	-	Y	Y	Y	SETD5	CD59	2	124	124	10:10,50:50,100:100
HLA-C-HLA-B	chr6	31236727	-	N	chr6	31321848	-	N	Y	N	HLA-C	HLA-B	2	172	163	10:10,50:41,100:91
FADS2-KRT19	chr11	61584284	+	N	chr17	39684409	-	N	Y	N	FADS2	KRT19	2	1054	1054	10:10,50:50,100:100
PSMC5-PSMD6	chr17	61909381	+	N	chr3	64009142	-	N	Y	N	PSMC5	PSMD6	2	1008	1007	10:10,50:50,100:100
USP32-APPBP2	chr17	58378959	-	N	chr17	58538114	-	N	Y	N	USP32	APPBP2	2	399	399	10:10,50:50,100:100
ACTG1-chr1:104246954	chr17	79477616	-	N	chr1	104246954	-	N	Y	N	ACTG1		2	1264	1052	10:0,50:0,100:0
ENSG00000224738-VMP1	chr17	57184953	+	N	chr17	57911377	+	N	Y	N	ENSG00000224738	VMP1	2	615	615	10:10,50:23,100:73
SERPINA3-PCMT1	chr14	95090327	+	N	chr6	150070868	+	N	Y	N	SERPINA3	PCMT1	2	1535	1504	10:10,50:50,100:100
CALM2-UBE2V2	chr2	47387306	-	N	chr8	48921005	+	N	Y	N	CALM2	UBE2V2	2	1127	947	10:10,50:50,100:95
ENSG00000210195-LDOC1	chrM	15897	+	N	chrX	140271287	-	N	Y	N	ENSG00000210195	LDOC1	2	1130	1070	10:10,50:50,100:100
SP2-KLHDC3	chr17	45974109	+	N	chr6	42984972	+	N	Y	N	SP2	KLHDC3	2	195	195	10:10,50:50,100:100
XBP1-SERPINA3	chr22	29190555	-	N	chr14	95078720	+	N	Y	N	XBP1	SERPINA3	2	1505	1449	10:10,50:50,100:100
ACTG1-ENO1	chr17	79476999	-	N	chr1	8938772	-	N	Y	N	ACTG1	ENO1	2	1306	1000	10:6,50:6,100:20
PSMC5-MDH1	chr17	61909381	+	N	chr2	63816108	+	N	Y	N	PSMC5	MDH1	2	1277	1260	10:10,50:50,100:100
ENSG00000114209-H3F3B	chr3	167401681	-	N	chr17	73775856	-	N	Y	N	ENSG00000114209	H3F3B	2	901	898	10:10,50:50,100:100
PSMB5-XBP1	chr14	23495075	-	N	chr22	29192161	-	N	Y	N	PSMB5	XBP1	2	984	972	10:10,50:38,100:88
ARRB1-KLHL35	chr11	75021256	-	N	chr11	75136595	-	N	Y	N	ARRB1	KLHL35	2	167	167	10:10,50:50,100:100
SLC25A39-BSG	chr17	42397003	-	N	chr19	572589	+	N	Y	N	SLC25A39	BSG	2	1516	1516	10:10,50:50,100:100
chr19:39985895-POP5	chr19	39985895	+	N	chr12	121017783	-	N	Y	N		POP5	2	524	422	10:0,50:18,100:51
LAPTM4A-EIF3H	chr2	20232417	-	N	chr8	117768055	-	N	Y	N	LAPTM4A	EIF3H	2	1246	1243	10:10,50:50,100:100
SPTSSB-CDK7	chr3	161062589	-	N	chr5	68530726	+	N	Y	N	SPTSSB	CDK7	2	1116	896	10:10,50:50,100:100
PDCD10-ENSG00000198886	chr3	167401699	-	N	chrM	11116	+	N	Y	N	PDCD10	ENSG00000198886	2	1035	887	10:10,50:50,100:99
ENSG00000210195-ARF5	chrM	15888	+	N	chr7	127228491	+	N	Y	N	ENSG00000210195	ARF5	2	945	945	10:10,50:50,100:100
ABCA5-PPP4R1L	chr17	67309233	-	Y	chr20	56847931	-	Y	Y	Y	ABCA5	PPP4R1L	2	675	675	10:10,50:50,100:100
MAP1LC3B2-MAP1LC3B	chr12	117013957	+	N	chr16	87436536	+	N	Y	N	MAP1LC3B2	MAP1LC3B	2	331	128	10:0,50:0,100:6
PRDX1-H2AFZ	chr1	45976723	-	N	chr4	100871435	-	N	Y	N	PRDX1	H2AFZ	2	870	640	10:10,50:50,100:100
XBP1-SPINT2	chr22	29190551	-	N	chr19	38755272	+	N	Y	N	XBP1	SPINT2	2	1465	1465	10:10,50:50,100:100
CALM2-CCDC73	chr2	47387303	-	N	chr11	32624019	-	N	Y	N	CALM2	CCDC73	2	1119	939	10:10,50:48,100:78
ENSG00000210176-GNB2L1	chrM	12137	+	N	chr5	180670906	-	Y	Y	N	ENSG00000210176	GNB2L1	2	1054	904	10:10,50:50,100:100
SERPINA3-LAMP2	chr14	95090389	+	N	chrX	119603167	-	N	Y	N	SERPINA3	LAMP2	2	1539	1523	10:10,50:50,100:100
ENSG00000239569-SNX3	chr7	104654615	-	N	chr6	108582112	-	N	Y	N	ENSG00000239569	SNX3	2	539	535	10:10,50:50,100:96
PSMC5-PSMB5	chr17	61909376	+	N	chr14	23504094	-	N	Y	N	PSMC5	PSMB5	2	564	563	10:10,50:50,100:100
YIPF5-PDCL	chr5	143539557	-	N	chr9	125582991	-	N	Y	N	YIPF5	PDCL	2	782	756	10:0,50:31,100:81
ENO1-EDARADD	chr1	8923294	-	Y	chr1	236647641	+	N	Y	Y	ENO1	EDARADD	2	354	314	10:10,50:50,100:97
PSMB5-MDH1	chr14	23495068	-	N	chr2	63816108	+	N	Y	N	PSMB5	MDH1	2	1034	1022	10:10,50:38,100:88
EIF3H-SRSF5	chr8	117657077	-	N	chr14	70233878	+	N	Y	N	EIF3H	SRSF5	2	1253	1250	10:10,50:50,100:97
PSMA4-ENSG00000204628	chr15	78841535	+	N	chr5	180670908	-	Y	Y	N	PSMA4	ENSG00000204628	2	1099	1085	10:10,50:49,100:90
chr22:29190538-PGK1	chr22	29190538	-	N	chrX	77359744	+	N	Y	N		PGK1	2	804	683	10:10,50:50,100:94
SNRPC-PIGP	chr6	34741571	+	N	chr21	38445354	-	N	Y	N	SNRPC	PIGP	2	688	645	10:10,50:44,100:78
APEX1-ENSG00000140395	chr14	20925923	+	N	chr15	78591945	-	N	Y	N	APEX1	ENSG00000140395	2	1196	1196	10:10,50:50,100:100
SPTSSB-H3F3B	chr3	161062589	-	N	chr17	73775842	-	N	Y	N	SPTSSB	H3F3B	2	970	782	10:10,50:50,100:100
ARRB1-KLHL35	chr11	75062632	-	Y	chr11	75137646	-	N	Y	Y	ARRB1	KLHL35	2	160	160	10:10,50:50,100:100
TBK1-chr20:39024581	chr12	64875736	+	N	chr20	39024581	-	N	Y	Y	TBK1		2	372	372	10:10,50:50,100:100
CEP63-ATP5C1	chr3	134204827	+	N	chr10	7830123	+	N	Y	N	CEP63	ATP5C1	2	725	602	10:10,50:50,100:100
GNB2L1-KRT19	chr5	180663932	-	N	chr17	39684568	-	N	Y	N	GNB2L1	KRT19	2	1114	1092	10:10,50:50,100:88
SPTSSB-ENO1	chr3	161062595	-	N	chr1	8938758	-	N	Y	N	SPTSSB	ENO1	2	1702	1664	10:10,50:50,100:100
COPS6-LAPTM4A	chr7	99689532	+	N	chr2	20251417	-	N	Y	N	COPS6	LAPTM4A	2	1103	1103	10:10,50:50,100:100
PSAP-PSMC3	chr10	73576470	-	N	chr11	47444273	-	Y	Y	N	PSAP	PSMC3	2	620	566	10:10,50:50,100:100
BSG-CNBP	chr19	583480	+	N	chr3	128902771	-	N	Y	N	BSG	CNBP	2	1387	1387	10:10,50:50,100:100
NAPA-chr22:29190536	chr19	47990894	-	N	chr22	29190536	+	N	Y	N	NAPA		2	865	853	10:10,50:50,100:100
RPL3-ENSG00000232573	chr22	39710112	-	Y	chr14	99439476	-	N	Y	N	RPL3	ENSG00000232573	2	420	74	10:0,50:10,100:14
BSG-PGK1	chr19	583493	+	Y	chrX	77359778	+	N	Y	N	BSG	PGK1	2	1562	1434	10:10,50:50,100:90
ENSG00000210154-PSMA4	chrM	7520	+	N	chr15	78832793	+	N	Y	N	ENSG00000210154	PSMA4	2	1150	466	10:10,50:33,100:33
APPBP2-SPTSSB	chr17	58524629	-	N	chr3	161089305	-	N	Y	N	APPBP2	SPTSSB	2	1620	1620	10:10,50:50,100:100
ENSG00000198727-SLC38A1	chrM	15871	+	N	chr12	46578005	-	N	Y	N	ENSG00000198727	SLC38A1	2	1039	979	10:10,50:50,100:100
chr3:49487538-CIPC	chr3	49487538	+	N	chr14	77582283	+	N	Y	N		CIPC	2	715	689	10:0,50:24,100:74
ENSG00000198938-ATP5C1	chrM	9989	+	Y	chr10	7830140	+	N	Y	N	ENSG00000198938	ATP5C1	2	782	502	10:10,50:50,100:100
BCAS4-BCAS3	chr20	49411710	+	Y	chr17	59322527	+	N	Y	Y	BCAS4	BCAS3	2	192	192	10:0,50:31,100:68
DSCAM-CD24	chr21	41755087	-	N	chrY	21153268	-	N	Y	N	DSCAM	CD24	2	735	522	10:0,50:7,100:41
MRPL46-ENSG00000198727	chr15	89002709	-	Y	chrM	14748	+	N	Y	N	MRPL46	ENSG00000198727	2	990	990	10:10,50:50,100:100
ENSG00000184840-ALDOA	chr5	177023120	+	N	chr16	30077165	+	N	Y	N	ENSG00000184840	ALDOA	2	964	936	10:10,50:50,100:100
ZDHHC9-SEC22A	chrX	128957656	-	N	chr3	122964747	+	N	Y	N	ZDHHC9	SEC22A	2	768	768	10:10,50:50,100:100
ENSG00000210194-TIMM23B	chrM	14741	-	N	chr10	51592096	+	N	Y	N	ENSG00000210194	TIMM23B	2	1082	526	10:10,50:50,100:100
ALDOA-BSG	chr16	30081731	+	N	chr19	572625	+	N	Y	N	ALDOA	BSG	2	1477	1434	10:10,50:50,100:92
TMEM64-ENSG00000198804	chr8	91635783	-	N	chrM	6419	+	N	Y	N	TMEM64	ENSG00000198804	2	1091	438	10:10,50:50,100:92
chr5:66540490-ENSG00000249364	chr5	66540490	+	N	chr5	66915619	+	Y	Y	N		ENSG00000249364	2	184	184	10:10,50:50,100:100
PSMD12-XBP1	chr17	65336896	-	N	chr22	29196554	-	N	Y	N	PSMD12	XBP1	2	1290	1170	10:10,50:50,100:96
ENSG00000198727-STMN1	chrM	15881	+	N	chr1	26232910	-	N	Y	N	ENSG00000198727	STMN1	2	924	891	10:10,50:50,100:100
XBP1-ILF2	chr22	29190549	-	N	chr1	153643467	-	N	Y	N	XBP1	ILF2	2	1436	1424	10:10,50:50,100:100
ZC3H7B-MAMDC4	chr22	41735195	+	Y	chr9	139754338	+	Y	Y	Y	ZC3H7B	MAMDC4	2	417	417	10:10,50:50,100:100
ATP6AP1-DLD	chrX	153664860	+	N	chr7	107531642	+	N	Y	N	ATP6AP1	DLD	2	448	448	10:10,50:50,100:100
ENSG00000210195-EMC2	chrM	15888	+	N	chr8	109455869	+	N	Y	N	ENSG00000210195	EMC2	2	1141	1081	10:10,50:50,100:100
NME9-CD24	chr3	138020434	-	N	chrY	21153275	-	N	Y	N	NME9	CD24	2	763	565	10:0,50:0,100:35
ELP2-NELFCD	chr18	33754683	+	N	chr20	57556324	+	N	Y	N	ELP2	NELFCD	2	496	496	10:10,50:50,100:100
USP34-MRPS15	chr2	61607433	-	N	chr1	36926377	-	Y	Y	N	USP34	MRPS15	2	491	491	10:10,50:50,100:100
BCAS1-chr20:46736562	chr20	52686972	-	Y	chr20	46736562	-	N	Y	Y	BCAS1		2	220	220	10:10,50:50,100:100
HSP90AA1-ENSG00000198727	chr14	102547387	-	N	chrM	14776	+	N	Y	N	HSP90AA1	ENSG00000198727	2	700	605	10:0,50:31,100:64
MVD-BSG	chr16	88718359	-	N	chr19	572596	+	N	Y	N	MVD	BSG	2	874	874	10:10,50:50,100:100
LMAN2-ACTL6A	chr5	176758568	-	N	chr3	179280766	+	N	Y	N	LMAN2	ACTL6A	2	1539	1539	10:10,50:50,100:100
ILF2-PSMD6	chr1	153634512	-	N	chr3	64009146	-	N	Y	N	ILF2	PSMD6	2	1496	1496	10:10,50:50,100:100
ENSG00000210195-XBP1	chrM	15887	+	N	chr22	29192115	-	N	Y	N	ENSG00000210195	XBP1	2	1140	1080	10:10,50:50,100:100
PIGX-COX18	chr3	196455007	+	Y	chr4	73922591	-	N	Y	Y	PIGX	COX18	2	793	752	10:0,50:9,100:59
KRT19-PSMB5	chr17	39679875	-	N	chr14	23504103	-	N	Y	N	KRT19	PSMB5	2	1023	1011	10:10,50:50,100:100
ENSG00000210195-NMRAL1	chrM	15888	+	N	chr16	4524589	-	N	Y	N	ENSG00000210195	NMRAL1	2	1141	1081	10:10,50:50,100:100
TUBB-KRT19	chr6	30692352	+	N	chr17	39684570	-	N	Y	N	TUBB	KRT19	2	732	425	10:0,50:29,100:68
EIF3E-PSMD6	chr8	109213974	-	N	chr3	64009151	-	N	Y	N	EIF3E	PSMD6	2	1333	1166	10:2,50:2,100:29
ENSG00000210195-MALAT1	chrM	15887	+	N	chr11	65266516	+	N	Y	N	ENSG00000210195	MALAT1	2	1024	1024	10:10,50:50,100:100
CEP63-ENSG00000198727	chr3	134204827	+	N	chrM	14748	+	N	Y	N	CEP63	ENSG00000198727	2	1141	1081	10:10,50:50,100:100
ENSG00000210195-EIF3E	chrM	15888	+	N	chr8	109260948	-	N	Y	N	ENSG00000210195	EIF3E	2	1113	1047	10:10,50:50,100:100
UBE2V2-ENSG00000198727	chr8	48974128	+	N	chrM	14753	+	N	Y	N	UBE2V2	ENSG00000198727	2	1132	1072	10:10,50:50,100:100
DISC1FP1-TUBA1B	chr11	90015951	+	N	chr12	49523428	-	N	Y	N	DISC1FP1	TUBA1B	2	199	161	10:0,50:17,100:24
ATP6V1G1-PSMA4	chr9	117360649	+	N	chr15	78832793	+	N	Y	N	ATP6V1G1	PSMA4	2	1053	995	10:10,50:50,100:86
PTPRF-GTF3A	chr1	44019308	+	Y	chr13	28001231	+	N	Y	Y	PTPRF	GTF3A	2	567	567	10:10,50:50,100:100
ENSG00000210195-H3F3B	chrM	15887	+	N	chr17	73775856	-	N	Y	N	ENSG00000210195	H3F3B	2	1119	802	10:10,50:50,100:100
BCAS4-ZMYND8	chr20	49411710	+	Y	chr20	45850086	-	N	Y	N	BCAS4	ZMYND8	2	127	127	10:10,50:50,100:100
chrM:14742-ATP5C1	chrM	14742	-	N	chr10	7830128	+	N	Y	N		ATP5C1	2	1081	924	10:10,50:50,100:100
TCEAL4-ATP5C1	chrX	102842446	+	N	chr10	7830137	+	N	Y	N	TCEAL4	ATP5C1	2	983	897	10:10,50:50,100:100
FTSJ3-RAD9A	chr17	61904825	-	N	chr11	67165649	+	N	Y	N	FTSJ3	RAD9A	2	1307	1306	10:10,50:50,100:100
CCT7-BSG	chr2	73476225	+	N	chr19	579499	+	N	Y	N	CCT7	BSG	2	625	573	10:10,50:50,100:94
SHKBP1-S100A14	chr19	41097030	+	N	chr1	153587496	-	N	Y	N	SHKBP1	S100A14	2	211	211	10:10,50:50,100:100
SLC39A6-TCEAL4	chr18	33688500	-	N	chrX	102840462	+	N	Y	N	SLC39A6	TCEAL4	2	1048	962	10:10,50:50,100:100
PHPT1-DHRS7	chr9	139745312	+	N	chr14	60632007	-	N	Y	N	PHPT1	DHRS7	2	420	420	10:10,50:50,100:100
ARRDC1-BSG	chr9	140509792	+	N	chr19	572590	+	N	Y	N	ARRDC1	BSG	2	1532	1532	10:10,50:50,100:100
G3BP1-APOD	chr5	151178874	+	Y	chr3	195306328	-	N	Y	N	G3BP1	APOD	2	741	741	10:10,50:50,100:100
PSMC5-ENSG00000198727	chr17	61909381	+	N	chrM	14783	+	N	Y	N	PSMC5	ENSG00000198727	2	527	526	10:10,50:50,100:100
ENSG00000210154-TOM1L1	chrM	7517	+	N	chr17	52978220	+	N	Y	N	ENSG00000210154	TOM1L1	2	1117	395	10:10,50:30,100:30
ENSG00000198727-SKP1	chrM	15886	+	Y	chr5	133512630	-	N	Y	N	ENSG00000198727	SKP1	2	612	508	10:10,50:50,100:100
ENSG00000198727-COPS6	chrM	15874	+	N	chr7	99686607	+	N	Y	N	ENSG00000198727	COPS6	2	1097	1088	10:10,50:50,100:100
C15orf40-TMEM41B	chr15	83674343	-	N	chr11	9303630	-	N	Y	N	C15orf40	TMEM41B	2	460	447	10:10,50:50,100:100
GDF1-ATP5G2	chr19	18989036	-	N	chr12	54059073	-	N	Y	N	GDF1	ATP5G2	2	122	108	10:7,50:47,100:86
chr19:3976053-ENSG00000198727	chr19	3976053	-	N	chrM	14749	+	N	Y	N		ENSG00000198727	2	1044	984	10:10,50:50,100:100
TBCEL-AK6	chr11	120918376	+	Y	chr5	68664952	-	N	Y	Y	TBCEL	AK6	2	352	352	10:10,50:50,100:100
ENSG00000123416-SERPINA3	chr12	49521565	-	Y	chr14	95078740	+	N	Y	N	ENSG00000123416	SERPINA3	2	1566	555	10:10,50:49,100:99
KRT8-ENSG00000198727	chr12	53342903	-	N	chrM	14762	+	N	Y	N	KRT8	ENSG00000198727	2	672	316	10:10,50:42,100:44
CD9-CAPZB	chr12	6347423	+	N	chr1	19811971	-	N	Y	N	CD9	CAPZB	2	1223	1222	10:10,50:50,100:100
BSG-NUCB2	chr19	583478	+	N	chr11	17298289	+	N	Y	N	BSG	NUCB2	2	1320	1320	10:10,50:50,100:100
PSMC5-AHSA1	chr17	61909381	+	N	chr14	77924432	+	N	Y	N	PSMC5	AHSA1	2	1240	1240	10:10,50:50,100:100
KRT8-ENO1	chr12	53342901	-	N	chr1	8938717	-	N	Y	N	KRT8	ENO1	2	248	135	10:10,50:44,100:44
BCAS4-BCAS3	chr20	49411712	+	N	chr17	59380561	+	N	Y	N	BCAS4	BCAS3	2	168	168	10:10,50:50,100:100
CNIH1-ENSG00000198727	chr14	54893654	-	N	chrM	14750	+	N	Y	N	CNIH1	ENSG00000198727	2	972	912	10:10,50:50,100:100
ENSG00000198727-BCAS2	chrM	15874	+	N	chr1	115124235	-	N	Y	N	ENSG00000198727	BCAS2	2	1091	989	10:10,50:50,100:100
RPS6KB1-VMP1	chr17	58013970	+	N	chr17	57917157	+	N	Y	N	RPS6KB1	VMP1	2	453	451	10:8,50:48,100:98
ENSG00000198886-CALM2	chrM	12132	+	N	chr2	47403650	-	N	Y	N	ENSG00000198886	CALM2	2	1009	835	10:10,50:50,100:100
DDX39A-BSG	chr19	14519640	-	N	chr19	572596	+	N	Y	N	DDX39A	BSG	2	861	861	10:10,50:50,100:100
ENSG00000198727-C14orf1	chrM	15868	+	N	chr14	76127179	-	N	Y	N	ENSG00000198727	C14orf1	2	1143	1083	10:10,50:50,100:100
ENSG00000206527-ENSG00000197296	chr3	123212864	-	N	chr20	42932322	-	N	Y	N	ENSG00000206527	ENSG00000197296	2	843	799	10:7,50:34,100:84
EZR-CALM2	chr6	159191899	-	N	chr2	47403648	-	N	Y	N	EZR	CALM2	2	1108	953	10:10,50:50,100:100
ANXA2P2-ANXA2	chr9	33625205	+	N	chr15	60641299	-	N	Y	N	ANXA2P2	ANXA2	2	379	255	10:0,50:16,100:45
RAP1A-chr20:56574337	chr1	112162557	+	N	chr20	56574337	-	N	Y	N	RAP1A		2	162	160	10:10,50:50,100:98
RBBP7-ENSG00000132475	chrX	16862787	-	N	chr17	73775861	-	Y	Y	N	RBBP7	ENSG00000132475	2	1639	1129	10:10,50:50,100:100
LAMP2-ENSG00000198727	chrX	119565004	-	N	chrM	14776	+	N	Y	N	LAMP2	ENSG00000198727	2	1105	1045	10:10,50:50,100:100
LAPTM4A-CALM2	chr2	20232414	-	N	chr2	47403650	-	N	Y	N	LAPTM4A	CALM2	2	1129	949	10:10,50:50,100:100
ENSG00000228933-CHMP1A	chrX	27416868	-	Y	chr16	89713739	-	Y	Y	N	ENSG00000228933	CHMP1A	2	135	135	10:10,50:50,100:100
PSMB5-KRT19	chr14	23495061	-	N	chr17	39684569	-	N	Y	N	PSMB5	KRT19	2	1047	1035	10:10,50:38,100:88
AUP1-SERPINA3	chr2	74753778	-	N	chr14	95078727	+	N	Y	N	AUP1	SERPINA3	2	953	897	10:10,50:50,100:100
chr5:66510928-AP3B1	chr5	66510928	+	N	chr5	77335100	-	N	Y	N		AP3B1	2	406	406	10:10,50:50,100:100
CLDN3-CD9	chr7	73183803	-	N	chr12	6344655	+	N	Y	N	CLDN3	CD9	2	659	658	10:10,50:50,100:100
NACA-RAD51C	chr12	57106211	-	Y	chr17	56769979	+	N	Y	N	NACA	RAD51C	2	1050	824	10:4,50:4,100:38
CLU-XBP1	chr8	27462510	-	N	chr22	29196544	-	N	Y	N	CLU	XBP1	2	790	790	10:10,50:50,100:100
ATF6B-ENSG00000197261	chr6	32088504	-	N	chr6	49522345	+	N	Y	N	ATF6B	ENSG00000197261	2	766	751	10:0,50:35,100:85
ENSG00000210195-ADRM1	chrM	15887	+	N	chr20	60878050	+	N	Y	N	ENSG00000210195	ADRM1	2	968	968	10:10,50:50,100:100
ENSG00000210195-CD9	chrM	15896	+	N	chr12	6309561	+	N	Y	N	ENSG00000210195	CD9	2	909	908	10:10,50:50,100:100
ENSG00000198727-EIF3H	chrM	15885	+	N	chr8	117768057	-	N	Y	N	ENSG00000198727	EIF3H	2	999	953	10:10,50:50,100:100
BSG-TK1	chr19	583486	+	N	chr17	76183140	-	N	Y	N	BSG	TK1	2	998	998	10:10,50:50,100:100
H3F3B-RAD9A	chr17	73774099	-	N	chr11	67165656	+	N	Y	N	H3F3B	RAD9A	2	1059	743	10:10,50:50,100:96
ASCC1-CALM2	chr10	73975803	-	N	chr2	47403650	-	N	Y	N	ASCC1	CALM2	2	1114	1002	10:10,50:50,100:100
PSMD6-PSMA4	chr3	63996246	-	N	chr15	78832779	+	N	Y	N	PSMD6	PSMA4	2	1179	1169	10:10,50:50,100:100
COPS6-chrM:14742	chr7	99689531	+	N	chrM	14742	+	N	Y	N	COPS6		2	1126	1066	10:10,50:50,100:100
CNBP-BSG	chr3	128888421	-	N	chr19	572590	+	N	Y	N	CNBP	BSG	2	1533	1498	10:10,50:15,100:65
CAPZA2-BSG	chr7	116558709	+	N	chr19	572589	+	N	Y	N	CAPZA2	BSG	2	1226	994	10:10,50:40,100:40
HAT1-ALG8	chr2	172848540	+	N	chr11	77850667	-	N	Y	N	HAT1	ALG8	2	1613	1600	10:10,50:50,100:100
chrM:14745-MALAT1	chrM	14745	-	N	chr11	65266518	+	N	Y	N		MALAT1	2	1040	1040	10:10,50:50,100:100
BCAS2-SKP1	chr1	115110410	-	N	chr5	133512623	-	N	Y	N	BCAS2	SKP1	2	752	532	10:10,50:50,100:100
SARNP-MMP19	chr12	56194638	-	Y	chr12	56236222	-	Y	Y	Y	SARNP	MMP19	2	196	161	10:10,50:47,100:65
MALAT1-ENSG00000198938	chr11	65268168	+	N	chrM	9584	+	N	Y	N	MALAT1	ENSG00000198938	2	406	302	10:10,50:35,100:35
RHOBTB3-DCP2	chr5	95119667	+	Y	chr5	112319671	+	N	Y	Y	RHOBTB3	DCP2	2	673	673	10:10,50:50,100:100
ENSG00000123416-ENSG00000198727	chr12	49521565	-	Y	chrM	14748	+	N	Y	N	ENSG00000123416	ENSG00000198727	2	1133	563	10:10,50:49,100:99
ENSG00000210176-H3F3B	chrM	12143	+	N	chr17	73775856	-	N	Y	N	ENSG00000210176	H3F3B	2	1117	801	10:10,50:50,100:100
FAM213A-TCF25	chr10	82192011	+	N	chr16	89961374	+	N	Y	N	FAM213A	TCF25	2	900	852	10:10,50:45,100:86
PSMB5-SCD	chr14	23495065	-	N	chr10	102121951	+	N	Y	N	PSMB5	SCD	2	1034	1007	10:10,50:38,100:38
FTSJ3-NUDC	chr17	61904806	-	N	chr1	27248283	+	N	Y	N	FTSJ3	NUDC	2	1220	932	10:10,50:50,100:91
TSPYL2-KRCC1	chrX	53115146	+	N	chr2	88327709	-	N	Y	N	TSPYL2	KRCC1	2	290	290	10:10,50:50,100:100
IRF3-chr22:29190538	chr19	50162831	-	N	chr22	29190538	+	N	Y	N	IRF3		2	867	855	10:10,50:50,100:100
CNBP-PGK1	chr3	128888351	-	N	chrX	77359738	+	N	Y	N	CNBP	PGK1	2	1089	1053	10:10,50:50,100:90
BAD-KRT19	chr11	64037455	-	N	chr17	39684160	-	N	Y	N	BAD	KRT19	2	742	742	10:10,50:46,100:96
PPP1CB-ALG5	chr2	29022426	+	N	chr13	37524189	-	N	Y	N	PPP1CB	ALG5	2	218	218	10:10,50:50,100:100
chr2:191433316-VMA21	chr2	191433316	+	N	chrX	150576658	+	N	Y	N		VMA21	2	789	735	10:0,50:1,100:51
CASP6-CD24	chr4	110610427	-	N	chrY	21153251	-	N	Y	N	CASP6	CD24	2	752	578	10:0,50:24,100:58
FIP1L1-ATAT1	chr4	54325622	+	N	chr6	30614302	+	N	Y	N	FIP1L1	ATAT1	2	258	258	10:10,50:50,100:100
DENND5A-SLC35D2	chr11	9165757	-	N	chr9	99143739	-	N	Y	N	DENND5A	SLC35D2	2	640	640	10:10,50:50,100:100
GIPC1-BSG	chr19	14588573	-	N	chr19	572599	+	N	Y	N	GIPC1	BSG	2	628	628	10:10,50:50,100:100
GFRA1-BSG	chr10	117823866	-	N	chr19	572596	+	N	Y	N	GFRA1	BSG	2	566	566	10:10,50:50,100:100
C12orf56-ATP6V1E1	chr12	64732323	-	N	chr22	18096026	-	N	Y	N	C12orf56	ATP6V1E1	2	225	151	10:10,50:17,100:58
MCM7-NDUFB7	chr7	99694977	-	N	chr19	14677724	-	N	Y	N	MCM7	NDUFB7	2	343	343	10:10,50:50,100:100
BSG-CLU	chr19	583452	+	N	chr8	27462728	-	N	Y	N	BSG	CLU	2	755	755	10:10,50:50,100:100
CALM2-PSMD6	chr2	47387303	-	N	chr3	64009127	-	N	Y	N	CALM2	PSMD6	2	1135	955	10:10,50:50,100:95
CA5BP1-RAE1	chrX	15693718	+	N	chr20	55926291	+	N	Y	N	CA5BP1	RAE1	2	212	212	10:10,50:50,100:100
ENSG00000210176-ACTB	chrM	12138	+	N	chr7	5570232	-	Y	Y	N	ENSG00000210176	ACTB	2	885	697	10:10,50:50,100:100
EMC3-chrM:14745	chr3	10005642	-	N	chrM	14745	+	N	Y	N	EMC3		2	1067	1056	10:10,50:50,100:100
SYAP1-RABGEF1	chrX	16738743	+	N	chr7	66273470	+	N	Y	N	SYAP1	RABGEF1	2	949	949	10:10,50:50,100:100
OAZ3-ENSG00000198727	chr1	151735956	+	N	chrM	14776	+	N	Y	N	OAZ3	ENSG00000198727	2	674	672	10:10,50:50,100:95
H3F3B-ENSG00000114209	chr17	73773543	-	N	chr3	167452654	-	N	Y	N	H3F3B	ENSG00000114209	2	222	128	10:0,50:27,100:35
PSMD6-TMEM64	chr3	63996227	-	N	chr8	91636923	-	N	Y	N	PSMD6	TMEM64	2	1128	1128	10:10,50:50,100:100
ACTG1-BSG	chr17	79477005	-	N	chr19	572597	+	N	Y	N	ACTG1	BSG	2	1580	1509	10:6,50:6,100:22
MAN1A2-CBLN4	chr1	117911104	+	N	chr20	54575853	-	N	Y	N	MAN1A2	CBLN4	2	566	566	10:10,50:50,100:100
GNAS-NQO1	chr20	57486239	+	N	chr16	69760463	-	N	Y	N	GNAS	NQO1	2	1079	1079	10:10,50:50,100:100
ENSG00000273259-TUBA1B	chr14	95090392	+	Y	chr12	49525163	-	N	Y	N	ENSG00000273259	TUBA1B	2	1566	555	10:10,50:50,100:100
SHC4-PSMD7	chr15	49170360	-	N	chr16	74330730	+	N	Y	N	SHC4	PSMD7	2	1399	1344	10:10,50:50,100:100
S100A14-PSMB5	chr1	153586737	-	N	chr14	23504103	-	N	Y	N	S100A14	PSMB5	2	1040	1028	10:10,50:50,100:100
chrM:14745-CRIP2	chrM	14745	-	N	chr14	105941173	+	N	Y	N		CRIP2	2	1141	1081	10:10,50:50,100:100
NQO1-PSMD6	chr16	69744742	-	N	chr3	64009156	-	N	Y	N	NQO1	PSMD6	2	1080	1080	10:10,50:50,100:100
LMAN2-SPINT2	chr5	176758563	-	Y	chr19	38755212	+	N	Y	N	LMAN2	SPINT2	2	1399	1399	10:10,50:50,100:100
PSMC5-ZDHHC4	chr17	61909377	+	N	chr7	6617096	+	N	Y	N	PSMC5	ZDHHC4	2	744	743	10:10,50:50,100:100
ENSG00000198727-SPTSSB	chrM	15874	+	N	chr3	161089316	-	N	Y	N	ENSG00000198727	SPTSSB	2	1106	1046	10:10,50:50,100:100
GLOD4-XBP1	chr17	662684	-	N	chr22	29196545	-	N	Y	N	GLOD4	XBP1	2	640	640	10:10,50:50,100:100
TUBA1B-DDX5	chr12	49521569	-	N	chr17	62502362	-	N	Y	N	TUBA1B	DDX5	2	1439	545	10:10,50:49,100:99
UBAC1-MCM2	chr9	138825218	-	N	chr3	127335707	+	N	Y	N	UBAC1	MCM2	2	383	383	10:10,50:50,100:100
ENSG00000184840-PSMA4	chr5	177023124	+	N	chr15	78832786	+	N	Y	N	ENSG00000184840	PSMA4	2	1158	1148	10:10,50:50,100:100
NDFIP1-DDR1	chr5	141488482	+	N	chr6	30864833	+	N	Y	N	NDFIP1	DDR1	2	119	119	10:10,50:50,100:100
GLTPD1-TRAPPC1	chr1	1263431	+	N	chr17	7833813	-	N	Y	N	GLTPD1	TRAPPC1	2	146	146	10:10,50:50,100:100
chr1:112567307-TBX2	chr1	112567307	+	N	chr17	59477577	+	N	Y	N		TBX2	2	122	122	10:10,50:50,100:100
chr5:177023126-BSG	chr5	177023126	+	N	chr19	572596	+	N	Y	N		BSG	2	440	440	10:10,50:50,100:100
MTCH2-ALDOA	chr11	47640266	-	N	chr16	30077146	+	N	Y	N	MTCH2	ALDOA	2	541	513	10:10,50:50,100:100
chrM:7515-TMED10	chrM	7515	+	N	chr14	75643320	-	N	Y	N		TMED10	2	1234	475	10:10,50:34,100:34
H3F3B-KRT19	chr17	73774124	-	N	chr17	39684560	-	N	Y	N	H3F3B	KRT19	2	811	704	10:10,50:47,100:88
CNBP-ACTG1	chr3	128888421	-	N	chr17	79479824	-	N	Y	N	CNBP	ACTG1	2	1545	1509	10:4,50:15,100:65
HTRA2-THOC7	chr2	74756797	+	N	chr3	63849475	-	N	Y	N	HTRA2	THOC7	2	885	885	10:10,50:50,100:100
GSN-SMIM22	chr9	124053637	+	N	chr16	4845040	+	N	Y	N	GSN	SMIM22	2	163	156	10:10,50:43,100:93
LAPTM4A-H3F3B	chr2	20232411	-	Y	chr17	73775856	-	N	Y	N	LAPTM4A	H3F3B	2	1124	807	10:10,50:50,100:100
DKC1-BSG	chrX	154004532	+	N	chr19	572596	+	N	Y	N	DKC1	BSG	2	1507	1507	10:10,50:50,100:100
HNRNPAB-RGS19	chr5	177631708	+	N	chr20	62711257	-	N	Y	N	HNRNPAB	RGS19	2	186	186	10:10,50:50,100:100
ATP9A-FLNA	chr20	50287653	-	N	chrX	153588916	-	N	Y	N	ATP9A	FLNA	2	451	451	10:10,50:50,100:100
chr6:80249785-CD24	chr6	80249785	+	N	chrY	21153256	-	N	Y	N		CD24	2	759	565	10:0,50:19,100:53
DNAH3-CHMP1A	chr16	21030977	-	N	chr16	89713741	-	N	Y	N	DNAH3	CHMP1A	2	531	531	10:10,50:50,100:100
GOLM1-XBP1	chr9	88642609	-	N	chr22	29196537	-	N	Y	N	GOLM1	XBP1	2	1360	1360	10:10,50:50,100:100
TMEM9-BSG	chr1	201103906	-	N	chr19	572593	+	N	Y	N	TMEM9	BSG	2	1164	1164	10:10,50:50,100:100
SCO1-BSG	chr17	10583649	-	Y	chr19	572586	+	N	Y	N	SCO1	BSG	2	1585	1585	10:10,50:50,100:100
BSG-MESDC2	chr19	583493	+	Y	chr15	81282156	-	N	Y	N	BSG	MESDC2	2	1596	1596	10:10,50:50,100:100
ENO1-PSMD12	chr1	8921067	-	N	chr17	65362667	-	N	Y	N	ENO1	PSMD12	2	1471	1351	10:10,50:50,100:100
PIGX-COX18	chr3	196457886	+	N	chr4	73922584	-	N	Y	N	PIGX	COX18	2	777	743	10:0,50:16,100:66
CCT7-MVB12A	chr2	73480008	+	N	chr19	17533208	+	N	Y	N	CCT7	MVB12A	2	765	765	10:10,50:50,100:100
ENSG00000123416-ENSG00000210196	chr12	49521566	-	N	chrM	15956	-	N	Y	N	ENSG00000123416	ENSG00000210196	2	809	268	10:10,50:49,100:99
SLC25A19-chr20:50578103	chr17	73279504	-	Y	chr20	50578103	-	N	Y	Y	SLC25A19		2	263	263	10:10,50:50,100:100
TARDBP-POLD2	chr1	11085252	+	N	chr7	44161713	-	N	Y	N	TARDBP	POLD2	2	1181	945	10:10,50:50,100:100
HMOX2-NANS	chr16	4559899	+	N	chr9	100819021	+	N	Y	N	HMOX2	NANS	2	1169	1169	10:10,50:50,100:100
BSG-NSDHL	chr19	583478	+	N	chrX	151999602	+	N	Y	N	BSG	NSDHL	2	1213	1213	10:10,50:50,100:100
ENSG00000210195-PPP1CA	chrM	15887	+	N	chr11	67169296	-	N	Y	N	ENSG00000210195	PPP1CA	2	1125	1065	10:10,50:50,100:100
IQGAP1-KRT10	chr15	90996493	+	N	chr17	38974586	-	N	Y	N	IQGAP1	KRT10	2	215	215	10:10,50:50,100:100
SPTSSB-CCT7	chr3	161062590	-	N	chr2	73461441	+	N	Y	N	SPTSSB	CCT7	2	768	719	10:10,50:50,100:92
SLC25A24-SARS	chr1	108724576	-	N	chr1	109777831	+	N	Y	N	SLC25A24	SARS	2	324	324	10:10,50:50,100:100
GLO1-SPTSSB	chr6	38643707	-	N	chr3	161089347	-	N	Y	N	GLO1	SPTSSB	2	1736	1736	10:10,50:50,100:100
XBP1-chr3:184429852	chr22	29190550	-	N	chr3	184429852	-	N	Y	N	XBP1		2	1014	1002	10:10,50:50,100:100
PSMA4-RAD51C	chr15	78841531	+	N	chr17	56770009	+	N	Y	N	PSMA4	RAD51C	2	1067	1057	10:10,50:50,100:90
EHMT1-GNAS	chr9	140605477	+	N	chr20	57470671	+	N	Y	N	EHMT1	GNAS	2	129	129	10:10,50:50,100:100
NCOA3-chr1:107078406	chr20	46131202	+	N	chr1	107078406	+	N	Y	N	NCOA3		2	208	208	10:10,50:50,100:100
chr1:112573103-TCEAL4	chr1	112573103	-	N	chrX	102841858	+	N	Y	N		TCEAL4	2	612	535	10:10,50:50,100:92
FGFR1OP-SRSF7	chr6	167453802	+	N	chr2	38978491	-	N	Y	N	FGFR1OP	SRSF7	2	1045	1045	10:10,50:50,100:100
ADI1-ENSG00000198727	chr2	3502243	-	N	chrM	14748	+	N	Y	N	ADI1	ENSG00000198727	2	1075	1071	10:10,50:50,100:100

## Sheet: Supplementary Table S4
Performance comparison details
Fusion gene loci detected
	Short read count
	1	2	3	4	5	6	7	8	9	10
IDP-fusion	37	35	31	30	29	28	25	24	24	23
TopHat-Fusion			59	46	40	38	35	34	33	31
deFuse	196	196	195	195	193	193	189	189	182	174
FusionMap	205	192	178	156	136	109	104	92	82	70
SOAPfuse	39	37	30	29	29	28	25	24	24	24
TRUP			63	60	55	53	51	44	43	40
BreakFusion	130	*
Gold standard fusion genes detected
	Short read count
	1	2	3	4	5	6	7	8	9	10
IDP-fusion	24	24	22	22	21	21	18	18	18	17
TopHat-Fusion			16	16	15	15	14	14	14	14
deFuse	27	27	27	27	27	27	27	27	27	26
FusionMap	20	20	19	19	16	14	14	14	13	12
SOAPfuse	10	10	9	9	9	9	9	9	9	9
TRUP			22	20	19	18	18	16	15	15
BreakFusion	15	*
Precision
	Short read count
	1	2	3	4	5	6	7	8	9	10
IDP-fusion	0.648649	0.685714	0.709677	0.733333	0.724138	0.75	0.72	0.75	0.75	0.73913
TopHat-Fusion			0.271186	0.347826	0.375	0.394737	0.4	0.411765	0.424242	0.451613
deFuse	0.137755	0.137755	0.138462	0.138462	0.139896	0.139896	0.142857	0.142857	0.148352	0.149425
FusionMap	0.097561	0.104167	0.106742	0.121795	0.117647	0.12844	0.134615	0.152174	0.158537	0.171429
SOAPfuse	0.25641	0.27027	0.3	0.310345	0.310345	0.321429	0.36	0.375	0.375	0.375
TRUP			0.349206	0.333333	0.345455	0.339623	0.352941	0.363636	0.348837	0.375
BreakFusion	0.115385	*
Total gold standard fusion gene count
	71	(used in Sensitivity calculation)
Sensitivity
	Short read count
	1	2	3	4	5	6	7	8	9	10
IDP-fusion	0.338028	0.338028	0.309859	0.309859	0.295775	0.295775	0.253521	0.253521	0.253521	0.239437
TopHat-Fusion			0.225352	0.225352	0.211268	0.211268	0.197183	0.197183	0.197183	0.197183
deFuse	0.380282	0.380282	0.380282	0.380282	0.380282	0.380282	0.380282	0.380282	0.380282	0.366197
FusionMap	0.28169	0.28169	0.267606	0.267606	0.225352	0.197183	0.197183	0.197183	0.183099	0.169014
SOAPfuse	0.140845	0.140845	0.126761	0.126761	0.126761	0.126761	0.126761	0.126761	0.126761	0.126761
TRUP			0.309859	0.28169	0.267606	0.253521	0.253521	0.225352	0.211268	0.211268
BreakFusion	0.211268	*
F-score
	Short read count
	1	2	3	4	5	6	7	8	9	10
IDP-fusion	0.444444	0.45283	0.431373	0.435644	0.42	0.424242	0.375	0.378947	0.378947	0.361702
TopHat-Fusion			0.246154	0.273504	0.27027	0.275229	0.264151	0.266667	0.269231	0.27451
deFuse	0.202247	0.202247	0.203008	0.203008	0.204545	0.204545	0.207692	0.207692	0.213439	0.212245
FusionMap	0.144928	0.152091	0.15261	0.167401	0.154589	0.155556	0.16	0.171779	0.169935	0.170213
SOAPfuse	0.181818	0.185185	0.178218	0.18	0.18	0.181818	0.1875	0.189474	0.189474	0.189474
TRUP			0.328358	0.305344	0.301587	0.290323	0.295082	0.278261	0.263158	0.27027
BreakFusion	0.149254	*
Default result comparison
	Gold standard fusion genes	Sensitivity	Total fusion genes	Precision	F-score
Hybrid-sequencing
IDP-fusion 2LR+1SR	24	0.338028	37	0.648649	0.444444
IDP-fusion 2LR+2SR	24	0.338028	35	0.685714	0.45283
Short read only
TopHat-Fusion	16	0.225352	59	0.271186	0.246154
deFuse	27	0.380282	196	0.137755	0.202247
FusionMap	20	0.28169	205	0.097561	0.144928
SOAPfuse	10	0.140845	39	0.25641	0.181818
TRUP	22	0.309859	63	0.349206	0.328358
BreakFusion	15	0.211268	130	0.115385	0.149254
Long read only
IDP-fusion 2LR+0SR	26	0.366197	421	0.0617577	0.105691
IsoSeq	15	0.211268	83	0.180723	0.194805
*BreakFusion does not report total numbers of supporting short reads

## Sheet: Supplementary Table S5
IDP-fusion fusion isoform outputs
Fusion gene	isoform_ID	Isoform_info_1	Isoform_info_2	Coord_1	Coord_2	Estimated expression level	Number of fusion sites
ARFGEF2-SULF2	chr20:46286149-46415360.13/chr20:47538274-47653230.1	chr20:47538274-47653230 chr20:47538274-47653230.1.f chr20 + 47538274 47538547 47538274 47538547 1 47538274, 47538547,	chr20:46286149-46415360 chr20:46286149-46415360.13.f chr20 - 46286149 46365686 46286149 46365686 18 46286149,46288440,46290516,46291813,46292196,46292873,46293942,46294600,46295003,46300941,46305237,46305821,46307419,46311737,46313174,46318869,46331262,46365446, 46287136,46288474,46290640,46291956,46292366,46292933,46294037,46294697,46295232,46301137,46305367,46305878,46307548,46311913,46313325,4…	47538547	46365686	173.602	2
ARFGEF2-SULF2	chr20:47538274-47653230.1/chr20:46286149-46415360.8	chr20:47538274-47653230 chr20:47538274-47653230.1.f chr20 + 47538274 47538547 47538274 47538547 1 47538274, 47538547,	chr20:46286149-46415360 chr20:46286149-46415360.8.f chr20 - 46286149 46365686 46286149 46365686 20 46286149,46288142,46288440,46290106,46290516,46291813,46292196,46292873,46293942,46294600,46295003,46300941,46305237,46305821,46307419,46311737,46313174,46318869,46331262,46365446, 46287136,46288196,46288474,46290363,46290640,46291956,46292366,46292933,46294037,46294697,46295232,46301137,46305367,46…	47538547	46365686	12.9229	2
ATP9A-chr20:46570593	chr20:50213313-50386641.1/chr20:46286149-46415360.3	chr20:50213313-50386641 chr20:50213313-50386641.1.f chr20 - 50255881 50384908 50255881 50384908 15 50255881,50273476,50286535,50287653,50290691,50292670,50305602,50307277,50310546,50312631,50313962,50329504,50342357,50346372,50384840, 50256043,50273689,50286648,50287796,50290852,50292747,50305678,50307358,50310641,50312683,50314021,50329613,50342471,50346517,50384908,	chr20:46286149-46415360 chr20:46286149-46415360.3.f chr20 + 46570592 46570824 46570592 46570824 1 46570592, 46570824,	50255882	46570593	32.5714	2
ATP9A-chr20:46574349	chr20:46574454-46580500.2/chr20:50213313-50386641.1	chr20:50213313-50386641 chr20:50213313-50386641.1.f chr20 - 50255881 50384908 50255881 50384908 15 50255881,50273476,50286535,50287653,50290691,50292670,50305602,50307277,50310546,50312631,50313962,50329504,50342357,50346372,50384840, 50256043,50273689,50286648,50287796,50290852,50292747,50305678,50307358,50310641,50312683,50314021,50329613,50342471,50346517,50384908,	chr20:46574454-46580500 chr20:46574454-46580500.2.f chr20 + 46574348 46580700 46574348 46580700 2 46574348,46580500, 46574454,46580700,	50255882	46574349	33.6309	2
ATP9A-chr20:46574349	chr20:50213313-50386641.1/chr20:46574454-46580500.1	chr20:50213313-50386641 chr20:50213313-50386641.1.f chr20 - 50255881 50384908 50255881 50384908 15 50255881,50273476,50286535,50287653,50290691,50292670,50305602,50307277,50310546,50312631,50313962,50329504,50342357,50346372,50384840, 50256043,50273689,50286648,50287796,50290852,50292747,50305678,50307358,50310641,50312683,50314021,50329613,50342471,50346517,50384908,	chr20:46574454-46580500 chr20:46574454-46580500.1.f chr20 + 46574348 46574661 46574348 46574661 1 46574348, 46574661,	50255882	46574349	21.3659	2
BCAS4-BCAS3	chr17:58755171-59476599.24/chr20:49411430-49493714.1	chr20:49411430-49493714 chr20:49411430-49493714.1.f chr20 + 49411430 49411710 49411430 49411710 1 49411430, 49411710,	chr17:58755171-59476599 chr17:58755171-59476599.24.f chr17 + 59445687 59470199 59445687 59470199 2 59445687,59469337, 59445855,59470199,	49411710	59445688	553.22	6
BCAS4-BCAS3	chr17:58755171-59476599.19/chr20:49411430-49493714.1	chr20:49411430-49493714 chr20:49411430-49493714.1.f chr20 + 49411430 49411710 49411430 49411710 1 49411430, 49411710,	chr17:58755171-59476599 chr17:58755171-59476599.19.f chr17 + 59445687 59470199 59445687 59470199 3 59445687,59457866,59469337, 59445855,59457932,59470199,	49411710	59445688	183.059	6
BCAS4-BCAS3	chr20:49411430-49493714.1/chr17:58755171-59476599.12	chr20:49411430-49493714 chr20:49411430-49493714.1.f chr20 + 49411430 49411710 49411430 49411710 1 49411430, 49411710,	chr17:58755171-59476599 chr17:58755171-59476599.12.f chr17 + 59445687 59470199 59445687 59470199 2 59445687,59469337, 59445861,59470199,	49411710	59445688	118.708	6
BCAS4-BCAS3	chr17:58755171-59476599.7/chr20:49411430-49493714.1	chr20:49411430-49493714 chr20:49411430-49493714.1.f chr20 + 49411430 49411710 49411430 49411710 1 49411430, 49411710,	chr17:58755171-59476599 chr17:58755171-59476599.7.f chr17 + 59445687 59470199 59445687 59470199 4 59445687,59457866,59465978,59469337, 59445855,59457932,59466069,59470199,	49411710	59445688	101.805	6
BCAS4-BCAS3	chr20:49411430-49493714.1/chr17:58755171-59476599.6	chr20:49411430-49493714 chr20:49411430-49493714.1.f chr20 + 49411430 49411710 49411430 49411710 1 49411430, 49411710,	chr17:58755171-59476599 chr17:58755171-59476599.6.f chr17 + 59445687 59470199 59445687 59470199 3 59445687,59465978,59469337, 59445855,59466069,59470199,	49411710	59445688	74.4525	6
BCAS4-BCAS3	chr17:58755171-59476599.4/chr20:49411430-49493714.1	chr20:49411430-49493714 chr20:49411430-49493714.1.f chr20 + 49411430 49411710 49411430 49411710 1 49411430, 49411710,	chr17:58755171-59476599 chr17:58755171-59476599.4.f chr17 + 59469337 59470191 59469337 59470191 1 59469337, 59470191,	49411710	59469338	24.9521	6
BCAS4-BCAS3	chr20:49411430-49493714.1/chr17:58755171-59476599.15	chr20:49411430-49493714 chr20:49411430-49493714.1.f chr20 + 49411430 49411710 49411430 49411710 1 49411430, 49411710,	chr17:58755171-59476599 chr17:58755171-59476599.15.f chr17 + 59430948 59470199 59430948 59470199 5 59430948,59445687,59457866,59465978,59469337, 59431863,59445855,59457932,59466069,59470199,	49411710	59430949	17.4154	6
BCAS4-BCAS3	chr20:49411430-49493714.1/chr17:58755171-59476599.23	chr20:49411430-49493714 chr20:49411430-49493714.1.f chr20 + 49411430 49411710 49411430 49411710 1 49411430, 49411710,	chr17:58755171-59476599 chr17:58755171-59476599.23.f chr17 + 59430948 59470199 59430948 59470199 3 59430948,59445687,59469337, 59431863,59445855,59470199,	49411710	59430949	16.1761	6
BCAS4-ZMYND8	chr20:49411430-49493714.1/chr20:45837858-45985633.6	chr20:49411430-49493714 chr20:49411430-49493714.1.f chr20 + 49411430 49411710 49411430 49411710 1 49411430, 49411710,	chr20:45837858-45985633 chr20:45837858-45985633.6.f chr20 - 45837858 45850125 45837858 45850125 4 45837858,45841286,45848908,45849964, 45839542,45841370,45848975,45850125,	49411710	45850125	16.6039	1
C16orf45-ABCC1	chr16:15528324-15682116.1/chr16:16043433-16236930.1	chr16:15528324-15682116 chr16:15528324-15682116.1.f chr16 + 15528324 15528616 15528324 15528616 1 15528324, 15528616,	chr16:16043433-16236930 chr16:16043433-16236930.1.f chr16 + 16170182 16235229 16170182 16235229 17 16170182,16173208,16177222,16180680,16184261,16196483,16200594,16205231,16208622,16215831,16218645,16219666,16225645,16228206,16230334,16232220,16235029, 16170258,16173335,16177399,16180848,16184445,16196574,16200730,16205439,16208933,16216031,16218772,16219768,16225792,16228365,16230501,16232415,16…	15528616	16170183	81.6414	1
ENO1-EDARADD	chr1:8921058-8939943.14/chr1:236557679-236648008.2	chr1:8921058-8939943 chr1:8921058-8939943.14.f chr1 - 8923301 8939151 8923301 8939151 10 8923301,8923949,8925343,8926337,8927175,8928046,8930510,8931949,8934882,8938638, 8923402,8924151,8925541,8926560,8927309,8928116,8930569,8932045,8934976,8939151,	chr1:236557679-236648008 chr1:236557679-236648008.2.f chr1 + 236647632 236648008 236647632 236648008 1 236647632, 236648008,	8923302	236647633	13.6859	1
ENSG00000224738-VMP1	chr17:57784862-57917952.3/chr17:56833229-57184266.3	chr17:56833229-57184266 chr17:56833229-57184266.3.f chr17 + 57184339 57184952 57184339 57184952 1 57184339, 57184952,	chr17:57784862-57917952 chr17:57784862-57917952.3.f chr17 + 57915655 57917952 57915655 57917952 2 57915655,57917128, 57915758,57917952,	57184952	57915656	134.202	3
ESR1-CCDC170	chr6:152011630-152424408.1/chr6:151815174-151942328.1	chr6:152011630-152424408 chr6:152011630-152424408.1.f chr6 + 152011630 152023140 152011630 152023140 2 152011630,152023009, 152011799,152023140,	chr6:151815174-151942328 chr6:151815174-151942328.1.f chr6 + 151894308 151939281 151894308 151939281 6 151894308,151907023,151914241,151917469,151936577,151939081, 151894626,151907873,151914415,151917712,151936814,151939281,	152023140	151894309	43.7024	1
ESR1-CCDC170	chr6:151815174-151942328.2/chr6:152011630-152424408.1	chr6:152011630-152424408 chr6:152011630-152424408.1.f chr6 + 152011630 152023140 152011630 152023140 2 152011630,152023009, 152011799,152023140,	chr6:151815174-151942328 chr6:151815174-151942328.2.f chr6 + 151894308 151939281 151894308 151939281 6 151894308,151907023,151914241,151917469,151936577,151939081, 151894626,151907224,151914415,151917712,151936814,151939281,	152023140	151894309	38.9257	1
GATAD2B-NUP210L	chr1:153965167-154127592.2/chr1:153777202-153895451.1	chr1:153777202-153895451 chr1:153777202-153895451.1.f chr1 - 153895208 153895451 153895208 153895451 1 153895208, 153895451,	chr1:153965167-154127592 chr1:153965167-154127592.2.f chr1 - 153965167 154000073 153965167 154000073 9 153965167,153965490,153967551,153982447,153984719,153991408,153994601,153998017,153999981, 153965411,153965565,153967656,153982597,153984846,153991545,153994819,153998192,154000073,	153895209	154000073	18.3326	2
GATAD2B-NUP210L	chr1:153777202-153895451.1/chr1:153965167-154127592.1	chr1:153777202-153895451 chr1:153777202-153895451.1.f chr1 - 153895208 153895451 153895208 153895451 1 153895208, 153895451,	chr1:153965167-154127592 chr1:153965167-154127592.1.f chr1 - 153965167 154002530 153965167 154002530 9 153965167,153967551,153982447,153984719,153991408,153994601,153998017,153999981,154002371, 153965565,153967656,153982597,153984846,153991545,153994819,153998192,154000073,154002530,	153895209	154002530	10.1309	2
MYO6-SENP6	chr6:76458908-76629254.1/chr6:76311621-76427994.1	chr6:76458908-76629254 chr6:76458908-76629254.1.f chr6 + 76458908 76459140 76458908 76459140 1 76458908, 76459140,	chr6:76311621-76427994 chr6:76311621-76427994.1.f chr6 + 76388298 76425300 76388298 76425300 10 76388298,76388526,76405519,76407140,76412360,76419242,76421043,76423228,76423390,76425100, 76388408,76388643,76405639,76407233,76412788,76419346,76421132,76423297,76423541,76425300,	76459140	76388299	28.6252	1
NCOA3-chr1:107292913	chr20:46130600-46285995.1/chr1:107078456-107292912.3	chr20:46130600-46285995 chr20:46130600-46285995.1.f chr20 + 46130600 46130763 46130600 46130763 1 46130600, 46130763,	chr1:107078456-107292912 chr1:107078456-107292912.3.f chr1 + 107292912 107293420 107292912 107293420 1 107292912, 107293420,	46130763	107292913	28.8871	6
NCOA3-chr1:107292913	chr20:46130600-46285995.2/chr1:107078456-107292912.3	chr20:46130600-46285995 chr20:46130600-46285995.2.f chr20 + 46130600 46131238 46130600 46131238 2 46130600,46131124, 46130763,46131238,	chr1:107078456-107292912 chr1:107078456-107292912.3.f chr1 + 107292912 107293420 107292912 107293420 1 107292912, 107293420,	46131238	107292913	10.5026	6
RPS6KB1-VMP1	chr17:57970406-58027786.2/chr17:57784862-57917952.1	chr17:57970406-58027786 chr17:57970406-58027786.2.f chr17 + 57970406 57992064 57970406 57992064 4 57970406,57987922,57990044,57991995, 57970686,57987972,57990165,57992064,	chr17:57784862-57917952 chr17:57784862-57917952.1.f chr17 + 57917128 57917952 57917128 57917952 1 57917128, 57917952,	57992064	57917129	73.4514	3
RPS6KB1-VMP1	chr17:57784862-57917952.1/chr17:57970406-58027786.3	chr17:57970406-58027786 chr17:57970406-58027786.3.f chr17 + 57970406 57992064 57970406 57992064 5 57970406,57971156,57987922,57990044,57991995, 57970686,57971285,57987972,57990165,57992064,	chr17:57784862-57917952 chr17:57784862-57917952.1.f chr17 + 57917128 57917952 57917128 57917952 1 57917128, 57917952,	57992064	57917129	33.7015	3
RPS6KB1-VMP1	chr17:57970406-58027786.1/chr17:57784862-57917952.3	chr17:57970406-58027786 chr17:57970406-58027786.1.f chr17 + 57970477 57970686 57970477 57970686 1 57970477, 57970686,	chr17:57784862-57917952 chr17:57784862-57917952.3.f chr17 + 57915655 57917952 57915655 57917952 2 57915655,57917128, 57915758,57917952,	57970686	57915656	10.9154	3
SMARCA4-CARM1	chr19:10982252-11039357.37/chr19:11071597-11172958.1	chr19:11071597-11172958 chr19:11071597-11172958.1.f chr19 + 11071807 11097269 11071807 11097269 4 11071807,11094796,11095948,11096864, 11071850,11095049,11096081,11097269,	chr19:10982252-11039357 chr19:10982252-11039357.37.f chr19 + 11015626 11033448 11015626 11033448 14 11015626,11018714,11019778,11022859,11024552,11027082,11027371,11030270,11030552,11031111,11031334,11031509,11031725,11032290, 11015752,11018821,11019883,11022970,11024730,11027173,11027453,11030356,11030642,11031249,11031424,11031622,11031803,11033448,	11097269	11015627	97.6022	1
SMARCA4-CARM1	chr19:10982252-11039357.28/chr19:11071597-11172958.2	chr19:11071597-11172958 chr19:11071597-11172958.2.f chr19 + 11071597 11097269 11071597 11097269 4 11071597,11094796,11095948,11096864, 11071850,11095049,11096081,11097269,	chr19:10982252-11039357 chr19:10982252-11039357.28.f chr19 + 11015626 11033448 11015626 11033448 15 11015626,11018714,11019778,11022859,11024552,11027082,11027371,11030270,11030552,11031111,11031334,11031509,11031725,11032050,11032290, 11015752,11018821,11019883,11022970,11024730,11027173,11027453,11030356,11030642,11031249,11031424,11031622,11031803,11032119,11033448,	11097269	11015627	11.0665	1
TXLNG-SYAP1	chrX:16804554-16862642.3/chrX:16737706-16780807.1	chrX:16804554-16862642 chrX:16804554-16862642.3.f chrX + 16804554 16804712 16804554 16804712 1 16804554, 16804712,	chrX:16737706-16780807 chrX:16737706-16780807.1.f chrX + 16753349 16778554 16753349 16778554 8 16753349,16754288,16759838,16761823,16773067,16774785,16775284,16778354, 16753468,16754355,16759912,16761963,16773216,16774844,16775432,16778554,	16804712	16753350	84.5165	2
